# Supplementary material for: 2-(Naphthalen-1-yl)-4-(naphthalen-1-yl­methyl­idene)-1,3-oxazol-5(4H)-one
Source: Acta Crystallogr Sect E Struct Rep Online. 2011 Apr 29;67(Pt 5):o1258–9. doi: 10.1107/S1600536811015340 (PMC3089157; doi:10.1107/S1600536811015340)
Supplement: Supplementary file 1 [file e-67-o1258-sup1.cif]

##############################################################################
#                                                                            #
# This CIF contains the data in a paper accepted for publication in          #
# Acta Crystallographica Section E. It conforms to the requirements of       #
# Notes for Authors for Acta Crystallographica Section E, and has been       #
# peer reviewed under the auspices of the IUCr Commission on Journals.       #
#                                                                            #
# Full details of the Crystallographic Information File format               #
# are given in the paper "The Crystallographic Information File (CIF):       #
# a New Standard Archive File for Crystallography" by S. R. Hall, F. H.      #
# Allen and I. D. Brown [Acta Cryst. (1991), A47, 655-685].                  #
#                                                                            #
# The current version of the core CIF dictionary is obtainable from          #
# ftp://ftp.iucr.org/pub/cif_core.dic.                                       #
#                                                                            #
# Software is freely available for graphical display of the structure(s)     #
# in this CIF. For information consult the CIF software page                 #
# http://www.iucr.org/resources/cif/software.                                #
#                                                                            #
# This file may be used for bona fide research purposes within the           #
# scientific community so long as proper attribution is given to the journal # 
# article from which it was obtained.                                        #
#                                                                            #
##############################################################################
data_I
_audit_creation_method     SHELXL-97
_chemical_name_systematic
;
2-(Naphthalen-1-yl)-4-(naphthalen-1-ylmethylidene)-1,3-oxazol-5(4<i>H</i>)-one
;
_chemical_name_common     ?
_chemical_formula_moiety     'C24 H15 N O2'
_chemical_formula_sum     'C24 H15 N O2'
_chemical_formula_iupac     'C24 H15 N O2'
_chemical_formula_weight     349.37
_chemical_melting_point     ?
_symmetry_cell_setting     monoclinic
_symmetry_space_group_name_H-M     'P 21/c'
_symmetry_space_group_name_Hall     '-P 2ybc'
loop_
    _symmetry_equiv_pos_as_xyz
    'x, y, z'
    '-x, y+1/2, -z+1/2'
    '-x, -y, -z'
    'x, -y-1/2, z-1/2'
_cell_length_a     18.6927(5)
_cell_length_b     6.0646(2)
_cell_length_c     15.6262(5)
_cell_angle_alpha     90.00
_cell_angle_beta     107.212(2)
_cell_angle_gamma     90.00
_cell_volume     1692.11(9)
_cell_formula_units_Z     4
_cell_measurement_reflns_used     3844
_cell_measurement_theta_min     2.28
_cell_measurement_theta_max     25.78
_cell_measurement_temperature     100(2)
_exptl_crystal_description     block
_exptl_crystal_colour     yellow
_exptl_crystal_size_max     0.42
_exptl_crystal_size_mid     0.35
_exptl_crystal_size_min     0.16
_exptl_crystal_density_diffrn     1.371
_exptl_crystal_density_meas     ?
_exptl_crystal_density_method     'not measured'
_exptl_crystal_F_000     728
_exptl_absorpt_coefficient_mu     0.087
_exptl_absorpt_correction_type     multi-scan
_exptl_absorpt_process_details     '(SADABS; Bruker, 2005)'
_exptl_absorpt_correction_T_min     0.9642
_exptl_absorpt_correction_T_max     0.9861
_exptl_special_details     ?
_diffrn_ambient_temperature     100(2)
_diffrn_radiation_type     MoK\a
_diffrn_radiation_wavelength     0.71073
_diffrn_radiation_source     'fine-focus sealed tube'
_diffrn_radiation_monochromator     graphite
_diffrn_measurement_device_type     'Bruker Kappa APEXII CCD area-detector'
_diffrn_measurement_method     '\f and \w'
_diffrn_detector_area_resol_mean     ?
_diffrn_reflns_number     29257
_diffrn_reflns_av_R_equivalents     0.0609
_diffrn_reflns_av_sigmaI/netI     0.0432
_diffrn_reflns_theta_min     1.14
_diffrn_reflns_theta_max     28.45
_diffrn_reflns_theta_full     28.45
_diffrn_measured_fraction_theta_max     0.999
_diffrn_measured_fraction_theta_full     0.999
_diffrn_reflns_limit_h_min     -25
_diffrn_reflns_limit_h_max     25
_diffrn_reflns_limit_k_min     -8
_diffrn_reflns_limit_k_max     8
_diffrn_reflns_limit_l_min     -20
_diffrn_reflns_limit_l_max     20
_diffrn_standards_number     ?
_diffrn_standards_interval_count     ?
_diffrn_standards_interval_time     ?
_diffrn_standards_decay_%     ?
_refine_special_details
;
 Refinement of F^2^ against ALL reflections.  The weighted R-factor wR and
 goodness of fit S are based on F^2^, conventional R-factors R are based
 on F, with F set to zero for negative F^2^. The threshold expression of
 F^2^ > 2sigma(F^2^) is used only for calculating R-factors(gt) etc. and is
 not relevant to the choice of reflections for refinement.  R-factors based
 on F^2^ are statistically about twice as large as those based on F, and R-
 factors based on ALL data will be even larger.
;
_reflns_number_total     4260
_reflns_number_gt     2911
_reflns_threshold_expression     I>2\s(I)
_refine_ls_structure_factor_coef     Fsqd
_refine_ls_matrix_type     full
_refine_ls_R_factor_all     0.0780
_refine_ls_R_factor_gt     0.0439
_refine_ls_wR_factor_gt     0.1098
_refine_ls_wR_factor_ref     0.1359
_refine_ls_goodness_of_fit_ref     1.068
_refine_ls_restrained_S_all     1.068
_refine_ls_number_reflns     4260
_refine_ls_number_parameters     244
_refine_ls_number_restraints     0
_refine_ls_hydrogen_treatment     constr
_refine_ls_weighting_scheme     calc
_refine_ls_weighting_details
         'calc w=1/[\s^2^(Fo^2^)+(0.0712P)^2^+0.0940P] where P=(Fo^2^+2Fc^2^)/3'
_atom_sites_solution_hydrogens     geom
_atom_sites_solution_primary     direct
_atom_sites_solution_secondary     difmap
_refine_ls_shift/su_max     0.001
_refine_ls_shift/su_mean     0.000
_refine_diff_density_max     0.257
_refine_diff_density_min     -0.254
_refine_ls_extinction_method     none
_refine_ls_extinction_coef     ?
loop_
    _atom_type_symbol
    _atom_type_description
    _atom_type_scat_dispersion_real
    _atom_type_scat_dispersion_imag
    _atom_type_scat_source
    'C' 'C' 0.0033 0.0016
                         'International Tables Vol C Tables 4.2.6.8 and 6.1.1.4'
    'H' 'H' 0.0000 0.0000
                         'International Tables Vol C Tables 4.2.6.8 and 6.1.1.4'
    'N' 'N' 0.0061 0.0033
                         'International Tables Vol C Tables 4.2.6.8 and 6.1.1.4'
    'O' 'O' 0.0106 0.0060
                         'International Tables Vol C Tables 4.2.6.8 and 6.1.1.4'
_computing_data_collection     'APEX2 (Bruker, 2007)'
_computing_cell_refinement     'SAINT (Bruker, 2007)'
_computing_data_reduction     'SAINT (Bruker, 2007)'
_computing_structure_solution     'SHELXS97 (Sheldrick, 2008)'
_computing_structure_refinement     'SHELXL97 (Sheldrick, 2008)'
_computing_molecular_graphics
                  'ORTEP-3 for Windows (Farrugia, 1997) and PLATON (Spek, 2009)'
_computing_publication_material
                                'WinGX (Farrugia, 1999) and PLATON (Spek, 2009)'
loop_
    _atom_site_type_symbol
    _atom_site_label
    _atom_site_fract_x
    _atom_site_fract_y
    _atom_site_fract_z
    _atom_site_U_iso_or_equiv
    _atom_site_adp_type
    _atom_site_calc_flag
    _atom_site_refinement_flags
    _atom_site_occupancy
    _atom_site_symmetry_multiplicity
    _atom_site_disorder_assembly
    _atom_site_disorder_group
    O O1 0.44739(6) -0.05303(17) 1.11266(7) 0.0226(3) Uani d . 1 1 . .
    O O2 0.51969(6) 0.2213(2) 1.08529(8) 0.0339(3) Uani d . 1 1 . .
    N N1 0.33689(7) 0.0161(2) 1.00801(8) 0.0182(3) Uani d . 1 1 . .
    C C1 0.30409(8) 0.4225(2) 0.88040(10) 0.0183(3) Uani d . 1 1 . .
    C C2 0.24089(8) 0.2914(2) 0.85707(10) 0.0183(3) Uani d . 1 1 . .
    H H2 0.2421 0.1521 0.8852 0.022 Uiso calc R 1 1 . .
    C C3 0.17453(8) 0.3596(2) 0.79239(10) 0.0185(3) Uani d . 1 1 . .
    C C4 0.11021(9) 0.2236(3) 0.76755(11) 0.0231(4) Uani d . 1 1 . .
    H H4 0.1109 0.0848 0.7960 0.028 Uiso calc R 1 1 . .
    C C5 0.04717(9) 0.2900(3) 0.70303(11) 0.0263(4) Uani d . 1 1 . .
    H H5 0.0044 0.1969 0.6866 0.032 Uiso calc R 1 1 . .
    C C6 0.04523(9) 0.4962(3) 0.66073(11) 0.0265(4) Uani d . 1 1 . .
    H H6 0.0012 0.5407 0.6156 0.032 Uiso calc R 1 1 . .
    C C7 0.10607(9) 0.6326(3) 0.68407(10) 0.0230(4) Uani d . 1 1 . .
    H H7 0.1038 0.7716 0.6554 0.028 Uiso calc R 1 1 . .
    C C8 0.17232(8) 0.5692(2) 0.75047(10) 0.0188(3) Uani d . 1 1 . .
    C C9 0.23747(9) 0.7022(2) 0.77577(10) 0.0208(3) Uani d . 1 1 . .
    H H9 0.2368 0.8431 0.7490 0.025 Uiso calc R 1 1 . .
    C C10 0.30132(9) 0.6317(2) 0.83806(10) 0.0200(3) Uani d . 1 1 . .
    H H10 0.3444 0.7234 0.8533 0.024 Uiso calc R 1 1 . .
    C C11 0.37403(8) 0.3572(2) 0.94585(10) 0.0197(3) Uani d . 1 1 . .
    H H11 0.4156 0.4516 0.9508 0.024 Uiso calc R 1 1 . .
    C C12 0.38719(8) 0.1798(2) 1.00029(10) 0.0191(3) Uani d . 1 1 . .
    C C13 0.45933(9) 0.1340(3) 1.06678(11) 0.0227(4) Uani d . 1 1 . .
    C C14 0.37283(8) -0.1109(2) 1.07250(10) 0.0175(3) Uani d . 1 1 . .
    C C15 0.34675(8) -0.3067(2) 1.10825(10) 0.0179(3) Uani d . 1 1 . .
    C C16 0.39709(9) -0.4187(3) 1.17708(10) 0.0217(3) Uani d . 1 1 . .
    H H16 0.4460 -0.3605 1.2022 0.026 Uiso calc R 1 1 . .
    C C17 0.37753(9) -0.6171(3) 1.21081(10) 0.0229(4) Uani d . 1 1 . .
    H H17 0.4126 -0.6898 1.2592 0.027 Uiso calc R 1 1 . .
    C C18 0.30808(9) -0.7050(2) 1.17389(10) 0.0212(3) Uani d . 1 1 . .
    H H18 0.2961 -0.8434 1.1947 0.025 Uiso calc R 1 1 . .
    C C19 0.25329(9) -0.5932(2) 1.10494(10) 0.0192(3) Uani d . 1 1 . .
    C C20 0.18039(9) -0.6812(3) 1.07013(10) 0.0227(4) Uani d . 1 1 . .
    H H20 0.1690 -0.8202 1.0909 0.027 Uiso calc R 1 1 . .
    C C21 0.12628(9) -0.5699(3) 1.00735(11) 0.0254(4) Uani d . 1 1 . .
    H H21 0.0775 -0.6308 0.9846 0.031 Uiso calc R 1 1 . .
    C C22 0.14316(9) -0.3641(3) 0.97648(11) 0.0238(4) Uani d . 1 1 . .
    H H22 0.1052 -0.2854 0.9334 0.029 Uiso calc R 1 1 . .
    C C23 0.21331(8) -0.2757(3) 1.00745(10) 0.0202(3) Uani d . 1 1 . .
    H H23 0.2234 -0.1371 0.9852 0.024 Uiso calc R 1 1 . .
    C C24 0.27132(8) -0.3873(2) 1.07232(10) 0.0172(3) Uani d . 1 1 . .
loop_
    _atom_site_aniso_label
    _atom_site_aniso_U_11
    _atom_site_aniso_U_22
    _atom_site_aniso_U_33
    _atom_site_aniso_U_12
    _atom_site_aniso_U_13
    _atom_site_aniso_U_23
    O1 0.0174(5) 0.0225(6) 0.0250(6) -0.0026(4) 0.0017(5) 0.0044(5)
    O2 0.0192(6) 0.0353(7) 0.0414(8) -0.0083(5) 0.0002(5) 0.0108(6)
    N1 0.0193(7) 0.0164(6) 0.0190(6) -0.0017(5) 0.0059(5) 0.0001(5)
    C1 0.0221(8) 0.0179(7) 0.0165(7) -0.0010(6) 0.0081(6) -0.0024(6)
    C2 0.0216(8) 0.0164(7) 0.0176(8) -0.0013(6) 0.0070(6) 0.0008(6)
    C3 0.0188(8) 0.0200(8) 0.0172(8) 0.0012(6) 0.0060(6) -0.0004(6)
    C4 0.0209(8) 0.0236(8) 0.0245(8) -0.0014(6) 0.0064(7) 0.0029(7)
    C5 0.0193(8) 0.0328(9) 0.0255(9) -0.0023(7) 0.0048(7) 0.0016(7)
    C6 0.0219(8) 0.0315(9) 0.0252(9) 0.0069(7) 0.0054(7) 0.0023(7)
    C7 0.0260(9) 0.0223(8) 0.0220(8) 0.0052(6) 0.0091(7) 0.0021(6)
    C8 0.0223(8) 0.0197(7) 0.0157(7) 0.0018(6) 0.0074(6) -0.0013(6)
    C9 0.0305(9) 0.0147(7) 0.0195(8) -0.0001(6) 0.0110(7) 0.0008(6)
    C10 0.0227(8) 0.0190(8) 0.0195(8) -0.0035(6) 0.0079(6) -0.0023(6)
    C11 0.0195(8) 0.0196(7) 0.0206(8) -0.0041(6) 0.0072(6) -0.0019(6)
    C12 0.0168(7) 0.0205(8) 0.0199(8) -0.0030(6) 0.0053(6) -0.0025(6)
    C13 0.0212(8) 0.0211(8) 0.0248(8) -0.0012(6) 0.0052(7) 0.0028(7)
    C14 0.0147(7) 0.0197(7) 0.0179(8) -0.0009(6) 0.0042(6) -0.0028(6)
    C15 0.0199(8) 0.0186(7) 0.0159(7) 0.0002(6) 0.0064(6) 0.0001(6)
    C16 0.0198(8) 0.0238(8) 0.0207(8) 0.0004(6) 0.0047(6) 0.0001(6)
    C17 0.0266(9) 0.0230(8) 0.0185(8) 0.0041(7) 0.0058(7) 0.0043(6)
    C18 0.0296(9) 0.0172(7) 0.0192(8) -0.0008(6) 0.0110(7) 0.0017(6)
    C19 0.0242(8) 0.0186(7) 0.0169(8) -0.0003(6) 0.0095(6) -0.0031(6)
    C20 0.0279(9) 0.0201(8) 0.0232(8) -0.0072(6) 0.0123(7) -0.0029(6)
    C21 0.0224(8) 0.0286(9) 0.0255(9) -0.0075(7) 0.0073(7) -0.0023(7)
    C22 0.0193(8) 0.0283(9) 0.0222(8) -0.0002(6) 0.0039(7) 0.0015(7)
    C23 0.0200(8) 0.0202(8) 0.0204(8) -0.0018(6) 0.0061(6) 0.0010(6)
    C24 0.0202(8) 0.0181(7) 0.0146(7) -0.0009(6) 0.0072(6) -0.0019(6)
_geom_special_details
;
 All esds (except the esd in the dihedral angle between two l.s. planes)
 are estimated using the full covariance matrix.  The cell esds are taken
 into account individually in the estimation of esds in distances, angles
 and torsion angles; correlations between esds in cell parameters are only
 used when they are defined by crystal symmetry.  An approximate (isotropic)
 treatment of cell esds is used for estimating esds involving l.s. planes.
;
loop_
    _geom_bond_atom_site_label_1
    _geom_bond_atom_site_label_2
    _geom_bond_site_symmetry_2
    _geom_bond_distance
    _geom_bond_publ_flag
    O1 C13 . 1.3949(18) ?
    O1 C14 . 1.3935(17) ?
    O2 C13 . 1.2015(18) ?
    N1 C12 . 1.3971(18) ?
    N1 C14 . 1.2880(18) ?
    C1 C2 . 1.380(2) ?
    C1 C10 . 1.424(2) ?
    C2 C3 . 1.411(2) ?
    C2 H2 . 0.9500 ?
    C3 C4 . 1.414(2) ?
    C3 C8 . 1.425(2) ?
    C4 C5 . 1.365(2) ?
    C4 H4 . 0.9500 ?
    C5 C6 . 1.410(2) ?
    C5 H5 . 0.9500 ?
    C6 C7 . 1.366(2) ?
    C6 H6 . 0.9500 ?
    C7 H7 . 0.9500 ?
    C8 C7 . 1.413(2) ?
    C9 C8 . 1.416(2) ?
    C9 H9 . 0.9500 ?
    C10 C9 . 1.367(2) ?
    C10 H10 . 0.9500 ?
    C11 C1 . 1.456(2) ?
    C11 H11 . 0.9500 ?
    C12 C11 . 1.348(2) ?
    C12 C13 . 1.465(2) ?
    C15 C14 . 1.456(2) ?
    C15 C16 . 1.380(2) ?
    C16 H16 . 0.9500 ?
    C17 C16 . 1.404(2) ?
    C17 H17 . 0.9500 ?
    C18 C17 . 1.364(2) ?
    C18 H18 . 0.9500 ?
    C19 C18 . 1.420(2) ?
    C20 C19 . 1.414(2) ?
    C20 H20 . 0.9500 ?
    C21 C20 . 1.361(2) ?
    C21 C22 . 1.407(2) ?
    C21 H21 . 0.9500 ?
    C22 C23 . 1.366(2) ?
    C22 H22 . 0.9500 ?
    C23 C24 . 1.418(2) ?
    C23 H23 . 0.9500 ?
    C24 C15 . 1.440(2) ?
    C24 C19 . 1.426(2) ?
loop_
    _geom_angle_atom_site_label_1
    _geom_angle_atom_site_label_2
    _geom_angle_atom_site_label_3
    _geom_angle_site_symmetry_1
    _geom_angle_site_symmetry_3
    _geom_angle
    _geom_angle_publ_flag
    C14 O1 C13 . . 105.32(11) ?
    C14 N1 C12 . . 106.50(13) ?
    C2 C1 C10 . . 118.66(14) ?
    C2 C1 C11 . . 123.31(14) ?
    C10 C1 C11 . . 118.03(13) ?
    C1 C2 C3 . . 121.52(14) ?
    C1 C2 H2 . . 119.2 ?
    C3 C2 H2 . . 119.2 ?
    C2 C3 C4 . . 121.43(14) ?
    C2 C3 C8 . . 119.38(14) ?
    C4 C3 C8 . . 119.18(14) ?
    C3 C4 H4 . . 119.7 ?
    C5 C4 C3 . . 120.55(15) ?
    C5 C4 H4 . . 119.7 ?
    C4 C5 C6 . . 120.32(15) ?
    C4 C5 H5 . . 119.8 ?
    C6 C5 H5 . . 119.8 ?
    C5 C6 H6 . . 119.7 ?
    C7 C6 C5 . . 120.53(15) ?
    C7 C6 H6 . . 119.7 ?
    C6 C7 C8 . . 120.72(15) ?
    C6 C7 H7 . . 119.6 ?
    C8 C7 H7 . . 119.6 ?
    C7 C8 C3 . . 118.68(14) ?
    C7 C8 C9 . . 122.97(14) ?
    C9 C8 C3 . . 118.32(13) ?
    C8 C9 H9 . . 119.4 ?
    C10 C9 C8 . . 121.21(14) ?
    C10 C9 H9 . . 119.4 ?
    C1 C10 H10 . . 119.5 ?
    C9 C10 C1 . . 120.91(14) ?
    C9 C10 H10 . . 119.5 ?
    C1 C11 H11 . . 115.9 ?
    C12 C11 C1 . . 128.18(14) ?
    C12 C11 H11 . . 115.9 ?
    N1 C12 C13 . . 107.81(13) ?
    C11 C12 N1 . . 128.32(14) ?
    C11 C12 C13 . . 123.81(14) ?
    O1 C13 C12 . . 105.36(12) ?
    O2 C13 O1 . . 121.07(14) ?
    O2 C13 C12 . . 133.56(15) ?
    O1 C14 C15 . . 115.87(12) ?
    N1 C14 O1 . . 114.99(13) ?
    N1 C14 C15 . . 129.14(14) ?
    C16 C15 C14 . . 118.16(14) ?
    C16 C15 C24 . . 119.98(14) ?
    C24 C15 C14 . . 121.84(13) ?
    C15 C16 C17 . . 121.39(14) ?
    C15 C16 H16 . . 119.3 ?
    C17 C16 H16 . . 119.3 ?
    C16 C17 H17 . . 120.1 ?
    C18 C17 C16 . . 119.81(14) ?
    C18 C17 H17 . . 120.1 ?
    C17 C18 C19 . . 121.13(14) ?
    C17 C18 H18 . . 119.4 ?
    C19 C18 H18 . . 119.4 ?
    C18 C19 C24 . . 119.71(14) ?
    C20 C19 C18 . . 120.54(14) ?
    C20 C19 C24 . . 119.73(14) ?
    C19 C20 H20 . . 119.5 ?
    C21 C20 C19 . . 121.06(15) ?
    C21 C20 H20 . . 119.5 ?
    C20 C21 C22 . . 119.51(15) ?
    C20 C21 H21 . . 120.2 ?
    C22 C21 H21 . . 120.2 ?
    C21 C22 H22 . . 119.5 ?
    C23 C22 C21 . . 121.06(15) ?
    C23 C22 H22 . . 119.5 ?
    C22 C23 C24 . . 121.11(14) ?
    C22 C23 H23 . . 119.4 ?
    C24 C23 H23 . . 119.4 ?
    C19 C24 C15 . . 117.75(13) ?
    C23 C24 C15 . . 124.75(14) ?
    C23 C24 C19 . . 117.50(14) ?
loop_
    _geom_torsion_atom_site_label_1
    _geom_torsion_atom_site_label_2
    _geom_torsion_atom_site_label_3
    _geom_torsion_atom_site_label_4
    _geom_torsion_site_symmetry_1
    _geom_torsion_site_symmetry_2
    _geom_torsion_site_symmetry_3
    _geom_torsion_site_symmetry_4
    _geom_torsion
    _geom_torsion_publ_flag
    C14 O1 C13 O2 . . . . -178.58(15) ?
    C14 O1 C13 C12 . . . . 1.12(15) ?
    C13 O1 C14 N1 . . . . -0.25(17) ?
    C13 O1 C14 C15 . . . . 179.03(12) ?
    C14 N1 C12 C11 . . . . -175.61(16) ?
    C14 N1 C12 C13 . . . . 1.47(16) ?
    C12 N1 C14 O1 . . . . -0.79(17) ?
    C12 N1 C14 C15 . . . . -179.96(15) ?
    C10 C1 C2 C3 . . . . 0.4(2) ?
    C11 C1 C2 C3 . . . . -179.11(13) ?
    C2 C1 C10 C9 . . . . 0.2(2) ?
    C11 C1 C10 C9 . . . . 179.72(14) ?
    C1 C2 C3 C4 . . . . 178.99(14) ?
    C1 C2 C3 C8 . . . . -0.4(2) ?
    C2 C3 C4 C5 . . . . -178.21(14) ?
    C8 C3 C4 C5 . . . . 1.2(2) ?
    C2 C3 C8 C7 . . . . 178.33(14) ?
    C2 C3 C8 C9 . . . . -0.1(2) ?
    C4 C3 C8 C7 . . . . -1.1(2) ?
    C4 C3 C8 C9 . . . . -179.54(13) ?
    C3 C4 C5 C6 . . . . -0.5(2) ?
    C4 C5 C6 C7 . . . . -0.4(2) ?
    C3 C8 C7 C6 . . . . 0.2(2) ?
    C5 C6 C7 C8 . . . . 0.5(2) ?
    C9 C8 C7 C6 . . . . 178.61(14) ?
    C10 C9 C8 C3 . . . . 0.7(2) ?
    C10 C9 C8 C7 . . . . -177.68(14) ?
    C1 C10 C9 C8 . . . . -0.7(2) ?
    C12 C11 C1 C2 . . . . -8.0(3) ?
    C12 C11 C1 C10 . . . . 172.50(15) ?
    N1 C12 C11 C1 . . . . -0.7(3) ?
    C13 C12 C11 C1 . . . . -177.33(14) ?
    N1 C12 C13 O1 . . . . -1.62(16) ?
    N1 C12 C13 O2 . . . . 178.04(18) ?
    C11 C12 C13 O1 . . . . 175.62(14) ?
    C11 C12 C13 O2 . . . . -4.7(3) ?
    C16 C15 C14 O1 . . . . -0.7(2) ?
    C16 C15 C14 N1 . . . . 178.50(15) ?
    C24 C15 C14 O1 . . . . -179.11(12) ?
    C24 C15 C14 N1 . . . . 0.1(2) ?
    C14 C15 C16 C17 . . . . -175.58(14) ?
    C24 C15 C16 C17 . . . . 2.9(2) ?
    C18 C17 C16 C15 . . . . 1.6(2) ?
    C19 C18 C17 C16 . . . . -3.6(2) ?
    C20 C19 C18 C17 . . . . -177.05(14) ?
    C24 C19 C18 C17 . . . . 1.2(2) ?
    C21 C20 C19 C18 . . . . 176.55(14) ?
    C21 C20 C19 C24 . . . . -1.7(2) ?
    C22 C21 C20 C19 . . . . 0.1(2) ?
    C20 C21 C22 C23 . . . . 1.0(2) ?
    C21 C22 C23 C24 . . . . -0.5(2) ?
    C22 C23 C24 C15 . . . . 179.71(13) ?
    C22 C23 C24 C19 . . . . -1.0(2) ?
    C19 C24 C15 C14 . . . . 173.26(13) ?
    C19 C24 C15 C16 . . . . -5.2(2) ?
    C23 C24 C15 C14 . . . . -7.5(2) ?
    C23 C24 C15 C16 . . . . 174.11(14) ?
    C15 C24 C19 C18 . . . . 3.2(2) ?
    C15 C24 C19 C20 . . . . -178.59(13) ?
    C23 C24 C19 C18 . . . . -176.15(13) ?
    C23 C24 C19 C20 . . . . 2.1(2) ?
loop_
    _geom_hbond_atom_site_label_D
    _geom_hbond_atom_site_label_H
    _geom_hbond_atom_site_label_A
    _geom_hbond_site_symmetry_A
    _geom_hbond_distance_DH
    _geom_hbond_distance_HA
    _geom_hbond_distance_DA
    _geom_hbond_angle_DHA
    _geom_hbond_publ_flag
    C2 H2 N1 . 0.95 2.34 3.0110(19) 127 yes
    C10 H10 O2 3_667 0.95 2.46 3.324(2) 152 yes
    C11 H11 O2 3_667 0.95 2.47 3.3601(18) 155 yes
    C23 H23 N1 . 0.95 2.25 2.908(2) 126 yes
    C9 H9 Cg4 4_554 0.95 2.87 3.543(2) 129 yes
    C18 H18 Cg1 4_565 0.95 2.61 3.381(2) 139 yes
    C20 H20 Cg2 4_565 0.95 2.75 3.450(2) 131 yes
data_global
_journal_date_recd_electronic     2011-04-21
_journal_date_accepted     2011-04-22
_journal_name_full     'Acta Crystallographica, Section E'
_journal_year     2011
_journal_volume     67
_journal_issue      5
_journal_page_first     o1258
_journal_page_last     o1259
_journal_paper_category     QO
_journal_coeditor_code     XU5196
_publ_contact_author
;
Dr Tuncer H\"okelek
Hacettepe University
Department of Physics
06532 Beytepe
Ankara
Turkey
;
_publ_contact_author_email     merzifon@hacettepe.edu.tr
_publ_contact_author_fax     '90(312)2352550'
_publ_contact_author_phone     '90(312)2977242'
_publ_section_title
;
2-(Naphthalen-1-yl)-4-(naphthalen-1-ylmethylidene)-1,3-oxazol-5(4<i>H</i>)-one
;
loop_
    _publ_author_name
    _publ_author_address
    'G\"undo\(gdu, Cevher'
;
Dokuz Eyl\"ul University
Faculty of Arts and Sciences
Department of Chemistry
T\?inaztepe
35160 Buca
\.Izmir
Turkey
;
    'Alp, Serap'
;
Dokuz Eyl\"ul University
Faculty of Arts and Sciences
Department of Chemistry
T\?inaztepe
35160 Buca
\.Izmir
Turkey
;
    'Erg\"un, Yavuz'
;
Dokuz Eyl\"ul University
Faculty of Arts and Sciences
Department of Chemistry
T\?inaztepe
35160 Buca
\.Izmir
Turkey
;
    'Tercan, Bar\?i\,s'
;
Karab\"uk University
Department of Physics
78050
Karab\"uk
Turkey
;
    'H\"okelek, Tuncer'
;
Hacettepe University
Department of Physics
06800 Beytepe
Ankara
Turkey
;
