# Supplementary material for: 2-(Naphthalen-1-yl)-4-(naphthalen-1-yl­methyl­idene)-1,3-oxazol-5(4H)-one
Source: Acta Crystallogr Sect E Struct Rep Online. 2011 Apr 29;67(Pt 5):o1258–9. doi: 10.1107/S1600536811015340 (PMC3089157; doi:10.1107/S1600536811015340)
Supplement: Supplementary file 2 [file e-67-o1258-Isup2.hkl]

#
# h,k,l, Fc-squared, Fo-squared, sigma(Fo-squared) and status flag
#
data_I
_shelx_title ' 1 in P2(1)/c'
_shelx_refln_list_code          4
_shelx_F_calc_maximum      244.26
_exptl_crystal_F_000       728.00
_reflns_d_resolution_high  0.7459
 
loop_
 _symmetry_equiv_pos_as_xyz
 'x, y, z'
 '-x, y+1/2, -z+1/2'
 '-x, -y, -z'
 'x, -y-1/2, z-1/2'
 
_cell_length_a    18.6927
_cell_length_b     6.0646
_cell_length_c    15.6262
_cell_angle_alpha  90.000
_cell_angle_beta  107.212
_cell_angle_gamma  90.000
 
_shelx_F_squared_multiplier     1.000
 
loop_
 _refln_index_h
 _refln_index_k
 _refln_index_l
 _refln_F_squared_calc
 _refln_F_squared_meas
 _refln_F_squared_sigma
 _refln_observed_status
   1   0   0     3950.83       -0.90      0.90 o
   2   0   0     9234.44     8219.59    192.02 o
   3   0   0       22.68       11.08      2.14 o
   4   0   0     3220.46     2896.63     39.40 o
   5   0   0       27.06       31.71      3.90 o
   6   0   0       80.46       86.57      4.81 o
   7   0   0      178.17      171.48      6.85 o
   8   0   0      944.53      999.15     18.24 o
   9   0   0       55.22       81.68      8.90 o
  10   0   0      386.90      420.06     11.42 o
  11   0   0       77.19      116.07      7.89 o
  12   0   0     1343.40     1365.40     26.12 o
  13   0   0      368.21      382.84     16.21 o
  14   0   0     2593.01     2436.50     45.65 o
  15   0   0      481.03      546.68     29.46 o
  16   0   0      421.16      444.52     21.66 o
  17   0   0      197.82      196.47     14.65 o
  18   0   0      254.03      238.91     16.40 o
  19   0   0        1.41       -0.86      7.91 o
  20   0   0       49.81       38.04     12.13 o
  21   0   0       32.01       30.89     11.96 o
  22   0   0        2.76        6.48     26.56 o
  23   0   0      275.37      378.30     35.51 o
   1   1   0      398.59      356.44      6.15 o
   2   1   0       52.66       54.43      2.08 o
   3   1   0      713.37      645.95      7.28 o
   4   1   0      409.19      412.16      5.64 o
   5   1   0      126.26      130.36      3.98 o
   6   1   0      716.36      745.06      9.33 o
   7   1   0        1.21        1.63      1.93 o
   8   1   0     1953.10     2055.53     21.81 o
   9   1   0      233.69      287.08      7.65 o
  10   1   0       94.74      100.94      4.68 o
  11   1   0        3.44        1.53      2.77 o
  12   1   0        7.66       -1.37      3.18 o
  13   1   0       58.75       56.97      4.50 o
  14   1   0      257.07      239.53      9.51 o
  15   1   0     2819.64     2678.54     34.49 o
  16   1   0       36.20       31.86      8.04 o
  17   1   0       52.41       36.77      6.41 o
  18   1   0       44.94       24.80      7.22 o
  19   1   0        0.80       -6.11      6.11 o
  20   1   0        2.96        3.96      7.45 o
  21   1   0       84.29       84.30     11.53 o
  22   1   0       47.45       54.97     15.40 o
  23   1   0       90.96       86.81     12.98 o
   0   2   0     3287.37     3198.24     37.79 o
   1   2   0       70.83       58.02      2.64 o
   2   2   0      775.63      708.53      9.34 o
   3   2   0     1113.74     1118.33     11.43 o
   4   2   0      789.08      741.42      8.71 o
   5   2   0        9.12        6.27      1.84 o
   6   2   0       14.09       16.58      2.10 o
   7   2   0     1962.74     2142.22     23.85 o
   8   2   0      868.77      901.66     14.71 o
   9   2   0        3.11        4.40      2.88 o
  10   2   0      505.53      517.82      9.34 o
  11   2   0      119.08      111.85      6.58 o
  12   2   0        1.63        0.84      5.36 o
  13   2   0       61.14       59.52      6.12 o
  14   2   0        8.87        4.25      4.65 o
  15   2   0      158.03      187.30      9.93 o
  16   2   0        5.21        1.59      5.36 o
  17   2   0      194.56      226.36     14.54 o
  18   2   0       52.69       45.22      9.20 o
  19   2   0      102.43      104.24     13.53 o
  20   2   0        2.87        8.49      8.46 o
  21   2   0       67.57       82.44     15.75 o
  22   2   0       55.38       67.62     12.16 o
  23   2   0        0.45       -5.46     10.61 o
   1   3   0       26.47       26.11      2.36 o
   2   3   0       48.74       60.67      3.03 o
   3   3   0      608.66      659.14      9.63 o
   4   3   0        2.19        2.89      1.81 o
   5   3   0       12.16       10.75      2.26 o
   6   3   0       41.73       45.43      3.01 o
   7   3   0       25.45       38.03      3.37 o
   8   3   0     1146.87     1138.70     17.23 o
   9   3   0      413.73      448.99     10.39 o
  10   3   0       21.42       25.59      3.99 o
  11   3   0       14.19        6.14      3.71 o
  12   3   0      171.61      152.96      9.33 o
  13   3   0        8.03        6.51      4.55 o
  14   3   0      184.58      179.97      9.79 o
  15   3   0      305.40      289.08     14.22 o
  16   3   0        0.11       -2.74      6.09 o
  17   3   0      297.88      263.42     17.01 o
  18   3   0        0.10        2.36      6.85 o
  19   3   0        0.15        2.28      8.01 o
  20   3   0        0.32        4.15      8.71 o
  21   3   0        7.51        4.61      9.08 o
  22   3   0       23.80       22.10     10.26 o
   0   4   0      911.37     1074.60     18.45 o
   1   4   0      217.71      231.62      6.25 o
   2   4   0      470.39      523.48      9.26 o
   3   4   0        0.39        0.33      2.20 o
   4   4   0      964.15      898.91     11.82 o
   5   4   0       70.63       78.56      5.44 o
   6   4   0       34.84       34.58      3.84 o
   7   4   0      695.55      629.78     11.32 o
   8   4   0      358.57      339.74      8.98 o
   9   4   0     1004.79      973.87     16.52 o
  10   4   0       44.61       50.23      5.99 o
  11   4   0     1073.44     1074.22     22.28 o
  12   4   0      191.56      216.77     10.47 o
  13   4   0      544.41      467.57     17.22 o
  14   4   0       21.72       15.79      6.93 o
  15   4   0       38.01       37.47      9.96 o
  16   4   0      197.90      199.46     15.13 o
  17   4   0       56.35       52.48     14.21 o
  18   4   0       69.23       83.33     12.53 o
  19   4   0        6.74       19.50     13.35 o
  20   4   0       72.99       92.19     12.63 o
   1   5   0        0.70       -2.67      2.67 o
   2   5   0      229.72      252.85      8.13 o
   3   5   0      157.02      148.37      6.59 o
   4   5   0     2186.59     2199.75     23.73 o
   5   5   0       65.18       68.94      4.59 o
   6   5   0      551.70      580.91     10.79 o
   7   5   0      305.18      314.37      9.40 o
   8   5   0        6.37        7.00      3.50 o
   9   5   0        0.99        4.17      3.80 o
  10   5   0      970.01      981.48     18.99 o
  11   5   0        1.16        7.48      5.94 o
  12   5   0        1.42        5.25      5.58 o
  13   5   0       23.40       20.59      6.83 o
  14   5   0      166.02      175.95     13.90 o
  15   5   0       50.93       43.25     10.25 o
  16   5   0       42.90       48.62     10.19 o
  17   5   0       40.93       48.57      9.70 o
  18   5   0        5.41        5.45      8.05 o
   0   6   0       17.88       11.58      6.29 o
   1   6   0        8.22        1.83      4.15 o
   2   6   0       11.76        4.91      3.95 o
   3   6   0       76.36       85.99      5.55 o
   4   6   0       60.21       63.76      5.29 o
   5   6   0       52.60       43.35      4.94 o
   6   6   0      157.26      166.47      8.36 o
   7   6   0       93.40      100.50      6.54 o
   8   6   0       70.22       54.59      6.31 o
   9   6   0        0.01        0.39      5.20 o
  10   6   0       95.65       98.87      9.02 o
  11   6   0        1.82       -4.09      6.03 o
  12   6   0       10.27       -1.46      7.61 o
  13   6   0        5.72        4.29      7.88 o
  14   6   0        2.69        0.36      8.18 o
  15   6   0        0.80       -2.17      8.39 o
  16   6   0       32.05       26.45     10.55 o
   1   7   0       92.55       78.25     10.05 o
   2   7   0        0.93        1.56      7.58 o
   3   7   0        0.06        7.89      7.19 o
   4   7   0       13.29        7.37      7.87 o
   5   7   0       62.83       76.63     10.22 o
   6   7   0       32.31       29.65      9.11 o
   7   7   0        0.02        1.46      8.45 o
   8   7   0       79.51       89.47     12.37 o
   9   7   0       56.79       54.31     13.37 o
  10   7   0       28.86       42.71     14.90 o
  11   7   0      123.26      175.77     21.79 o
  12   7   0        9.80       20.00     13.18 o
   0   8   0        0.01       10.67     16.41 o
   1   8   0        0.90       11.91     13.01 o
   2   8   0       21.58       23.48     18.95 o
   3   8   0       18.52       26.25     12.02 o
   4   8   0       12.27       40.39     16.13 o
 -24   1   1       72.01       75.62     17.39 o
 -23   1   1       45.19       46.32     10.99 o
 -22   1   1        5.67       13.48      8.32 o
 -21   1   1       21.29       13.42      8.63 o
 -20   1   1       15.81       21.98      8.29 o
 -19   1   1       19.75       26.63     10.93 o
 -18   1   1      424.71      441.54     16.10 o
 -17   1   1      136.98      126.31      8.94 o
 -16   1   1     1065.59     1116.55     20.96 o
 -15   1   1      208.12      227.73     10.02 o
 -14   1   1      108.63      107.11      6.72 o
 -13   1   1       78.89       99.91      6.24 o
 -12   1   1        4.51        8.97      2.82 o
 -11   1   1       69.18       62.07      3.85 o
 -10   1   1      451.90      459.28      8.76 o
  -9   1   1      547.74      525.90     10.65 o
  -8   1   1      624.37      613.60      8.95 o
  -7   1   1      730.73      796.68     10.11 o
  -6   1   1       19.86       20.38      2.02 o
  -5   1   1      656.15      636.81      7.26 o
  -4   1   1       57.77       58.70      2.38 o
  -3   1   1      757.69      748.76      7.51 o
  -2   1   1    17040.46    15948.42    125.38 o
  -1   1   1       19.52       16.92      1.42 o
   0   1   1      705.83      663.41      7.02 o
   1   1   1     6115.84     5705.03     43.96 o
   2   1   1     1912.95     1752.65     18.06 o
   3   1   1        1.80        4.04      2.64 o
   4   1   1       59.06       56.09      2.90 o
   5   1   1        5.19        6.93      2.17 o
   6   1   1      710.23      706.67      9.31 o
   7   1   1     8137.15     8384.28     72.04 o
   8   1   1      818.66      883.20     12.25 o
   9   1   1     1382.93     1510.66     20.35 o
  10   1   1      459.38      436.96      8.82 o
  11   1   1      344.13      356.58      8.65 o
  12   1   1       90.45       92.41      5.97 o
  13   1   1       81.53       95.52      5.93 o
  14   1   1      822.36      775.86     16.27 o
  15   1   1      205.32      194.51      9.60 o
  16   1   1       89.88       82.28      7.25 o
  17   1   1        0.00       -0.46      5.23 o
  18   1   1      224.49      218.83     12.65 o
  19   1   1        2.71        6.31      7.38 o
  20   1   1        8.41        5.11      7.89 o
  21   1   1      119.05      121.21     12.99 o
  22   1   1        0.16       -6.09      8.31 o
  23   1   1       85.48      104.77     12.77 o
 -23   2   1        5.29        4.56      9.56 o
 -22   2   1       38.48       52.85     11.50 o
 -21   2   1       45.94       39.24     10.62 o
 -20   2   1        6.98       21.61      8.63 o
 -19   2   1        3.55        9.21      7.52 o
 -18   2   1       18.49        9.32      7.47 o
 -17   2   1      973.42      939.48     25.77 o
 -16   2   1     1432.23     1336.80     27.72 o
 -15   2   1       22.87        9.29      4.98 o
 -14   2   1      412.63      384.92     14.65 o
 -13   2   1       28.14       32.56      4.60 o
 -12   2   1      237.64      223.58      7.80 o
 -11   2   1        8.19        5.72      2.52 o
 -10   2   1      390.74      407.40      8.43 o
  -9   2   1      233.32      241.76      6.69 o
  -8   2   1      756.26      846.61     11.48 o
  -7   2   1      224.22      216.23      5.11 o
  -6   2   1      432.76      431.90      6.35 o
  -5   2   1       63.93       61.20      2.70 o
  -4   2   1      166.25      171.16      3.93 o
  -3   2   1      170.36      167.46      4.14 o
  -2   2   1      410.84      404.95      6.00 o
  -1   2   1        0.18       -1.42      1.42 o
   0   2   1      858.12      831.33      9.09 o
   1   2   1      782.05      765.57      9.75 o
   2   2   1      109.75       99.79      3.00 o
   3   2   1       25.01       19.40      2.03 o
   4   2   1      760.75      701.71      9.09 o
   5   2   1      338.73      343.74      6.23 o
   6   2   1        3.29        3.29      2.21 o
   7   2   1        4.95        1.53      1.83 o
   8   2   1        0.00        0.01      2.03 o
   9   2   1      366.39      383.26     14.57 o
  10   2   1        0.23       -2.52      2.52 o
  11   2   1      228.42      205.66      7.12 o
  12   2   1       16.44       18.54      3.66 o
  13   2   1       61.10       60.16      7.64 o
  14   2   1      158.35      174.95     10.19 o
  15   2   1     1509.25     1365.92     29.87 o
  16   2   1       16.44       19.32      6.07 o
  17   2   1      490.80      462.11     16.55 o
  18   2   1       31.91       33.52      8.98 o
  19   2   1      202.04      234.11     16.09 o
  20   2   1       14.99       16.49      8.29 o
  21   2   1       28.62       19.13      9.63 o
  22   2   1       19.89       34.43     10.73 o
 -22   3   1        6.79       22.96     10.04 o
 -21   3   1       21.04       -5.27      9.04 o
 -20   3   1       26.18       24.37      9.30 o
 -19   3   1       30.84       48.99      9.88 o
 -18   3   1       34.62       18.36      8.14 o
 -17   3   1        9.04       21.53      8.72 o
 -16   3   1       73.21       58.82      8.87 o
 -15   3   1        0.00        1.45      4.66 o
 -14   3   1        0.24       -3.04      5.04 o
 -13   3   1      222.96      204.10      9.80 o
 -12   3   1      403.96      370.60     12.06 o
 -11   3   1        0.95        2.57      4.70 o
 -10   3   1      479.24      458.45      8.44 o
  -9   3   1       71.40       74.41      3.98 o
  -8   3   1      279.62      304.39      7.26 o
  -7   3   1      155.50      166.30      5.09 o
  -6   3   1      363.59      397.53      7.70 o
  -5   3   1        0.94        1.03      1.95 o
  -4   3   1        3.92        2.67      1.92 o
  -3   3   1     1261.67     1290.87     13.93 o
  -2   3   1     3771.00     3991.10     37.32 o
  -1   3   1       31.38       37.40      2.82 o
   0   3   1     2470.30     2635.52     22.49 o
   1   3   1      242.03      270.41      5.16 o
   2   3   1      569.38      605.78      8.25 o
   3   3   1       20.63       19.09      2.77 o
   4   3   1       66.25       61.02      3.50 o
   5   3   1       31.13       28.12      3.07 o
   6   3   1      565.13      640.94     10.85 o
   7   3   1      225.31      266.18      7.96 o
   8   3   1      204.38      212.65      8.10 o
   9   3   1       74.86       87.60      5.50 o
  10   3   1      368.83      393.06     10.67 o
  11   3   1        0.32        7.14      3.76 o
  12   3   1       29.69       32.35      5.02 o
  13   3   1       37.94       42.80      6.06 o
  14   3   1      418.00      334.99     14.61 o
  15   3   1       35.27       30.05      6.49 o
  16   3   1       45.14       27.32      7.38 o
  17   3   1        1.00       -3.15      6.74 o
  18   3   1       38.99       47.11      9.19 o
  19   3   1       78.03       91.40     12.43 o
  20   3   1        6.28       -4.69      7.83 o
  21   3   1        0.44       -5.39      8.51 o
 -21   4   1       16.41       16.03     10.09 o
 -20   4   1       26.36       36.14     10.55 o
 -19   4   1       17.98        7.59     16.33 o
 -18   4   1       19.60       10.31      8.97 o
 -17   4   1        4.19       11.55      7.28 o
 -16   4   1       89.49       88.74      9.90 o
 -15   4   1       26.25       35.66      7.88 o
 -14   4   1       41.90       37.05      7.68 o
 -13   4   1      248.83      250.30     15.78 o
 -12   4   1        8.79       16.16      5.44 o
 -11   4   1      218.22      203.39      9.22 o
 -10   4   1     1916.37     1925.83     25.85 o
  -9   4   1      166.59      163.80      6.70 o
  -8   4   1        0.03        1.65      2.76 o
  -7   4   1        0.19       -0.81      2.73 o
  -6   4   1      221.37      215.81      6.53 o
  -5   4   1      106.21       90.92      4.36 o
  -4   4   1       40.46       42.96      3.50 o
  -3   4   1      939.50      986.79     13.59 o
  -2   4   1      423.93      425.43      8.08 o
  -1   4   1      321.06      314.24      6.92 o
   0   4   1       88.10       97.70      4.37 o
   1   4   1      149.89      188.04      5.63 o
   2   4   1       51.03       44.05      3.35 o
   3   4   1        0.12       -2.23      2.23 o
   4   4   1       21.85       16.83      2.67 o
   5   4   1      184.55      186.12      6.44 o
   6   4   1        1.88        0.03      2.66 o
   7   4   1      365.40      373.93      9.20 o
   8   4   1       28.77       17.95      3.74 o
   9   4   1        7.74        6.04      3.71 o
  10   4   1      306.62      288.13      9.65 o
  11   4   1      290.77      263.84     12.64 o
  12   4   1       25.88        7.57      5.00 o
  13   4   1      685.40      622.80     19.13 o
  14   4   1       38.44       43.22      9.26 o
  15   4   1       33.73       48.04      9.53 o
  16   4   1       80.27       87.73      9.45 o
  17   4   1       19.13       12.17      7.37 o
  18   4   1       47.46       40.04      8.46 o
  19   4   1       23.10       21.07     11.21 o
  20   4   1        0.17       -0.51      7.82 o
 -19   5   1        1.35        9.80      8.17 o
 -18   5   1        0.29        7.35      8.43 o
 -17   5   1      162.54      193.95     15.81 o
 -16   5   1       42.03       32.88      9.35 o
 -15   5   1       38.63       52.57      9.19 o
 -14   5   1      119.12      131.67     11.24 o
 -13   5   1       29.21       29.25      7.59 o
 -12   5   1      101.57      105.16      9.83 o
 -11   5   1      545.02      571.53     17.97 o
 -10   5   1        8.93        7.49      4.65 o
  -9   5   1       16.92       15.70      4.25 o
  -8   5   1      351.99      375.46      9.81 o
  -7   5   1      100.03       96.16      5.30 o
  -6   5   1      629.49      610.55     10.50 o
  -5   5   1      210.28      202.45      7.09 o
  -4   5   1        7.06        5.19      3.24 o
  -3   5   1       18.14       17.27      3.37 o
  -2   5   1       12.06       12.16      3.46 o
  -1   5   1       28.92       26.52      3.69 o
   0   5   1      220.77      219.04      6.91 o
   1   5   1        4.74        9.84      2.97 o
   2   5   1       20.48       19.20      3.58 o
   3   5   1      278.32      273.92      8.32 o
   4   5   1        0.80        4.00      3.02 o
   5   5   1     1822.93     1798.27     21.74 o
   6   5   1      719.38      736.56     16.81 o
   7   5   1     1225.72     1266.28     18.34 o
   8   5   1        7.21        8.57      3.91 o
   9   5   1     1293.46     1298.79     19.76 o
  10   5   1       35.52       27.14      5.79 o
  11   5   1       10.40       12.51      5.93 o
  12   5   1      100.77       77.55      8.63 o
  13   5   1        5.44        1.39      6.13 o
  14   5   1        1.86       -0.44      6.45 o
  15   5   1      303.80      339.95     18.98 o
  16   5   1       42.62       56.79     10.29 o
  17   5   1        0.47       -0.14     10.19 o
  18   5   1       24.51       29.90     10.52 o
 -16   6   1        0.02       11.45      9.48 o
 -15   6   1        4.66        4.20     10.50 o
 -14   6   1        9.74       22.58      9.13 o
 -13   6   1        0.70        9.73      8.24 o
 -12   6   1      135.35      147.38     12.65 o
 -11   6   1       63.77       54.47      9.49 o
 -10   6   1        0.01       -3.70      5.30 o
  -9   6   1       30.74       24.42      6.00 o
  -8   6   1      346.19      343.78     13.15 o
  -7   6   1        4.84        4.55      4.57 o
  -6   6   1     1326.65     1373.81     20.26 o
  -5   6   1      222.22      228.88      8.97 o
  -4   6   1      168.23      152.44      7.53 o
  -3   6   1       95.05       92.79      6.08 o
  -2   6   1      157.96      155.84      8.81 o
  -1   6   1        1.44       -0.15      4.18 o
   0   6   1        0.17       -1.28      4.05 o
   1   6   1        0.01       -2.05      3.66 o
   2   6   1        5.44        7.78      4.02 o
   3   6   1      434.63      436.98     11.14 o
   4   6   1       22.41       18.57      4.22 o
   5   6   1      446.55      440.76     11.37 o
   6   6   1      927.00      979.95     16.01 o
   7   6   1      550.25      592.64     12.54 o
   8   6   1       12.92       17.18      5.20 o
   9   6   1       17.93       18.84      5.84 o
  10   6   1        0.32       -1.38      5.83 o
  11   6   1       59.37       55.10      7.99 o
  12   6   1        0.39       15.06      7.52 o
  13   6   1        6.81        4.28      7.54 o
  14   6   1       22.23       19.81      9.03 o
  15   6   1        0.45        3.18      8.51 o
 -12   7   1       23.98       38.95     22.91 o
 -11   7   1       28.88       28.86     11.54 o
 -10   7   1        2.06        2.50      8.67 o
  -9   7   1       70.02       71.16     10.08 o
  -8   7   1        6.42        9.58      7.04 o
  -7   7   1       20.69       21.90      7.14 o
  -6   7   1      122.08      143.98     13.57 o
  -5   7   1      129.48      123.55     10.32 o
  -4   7   1       99.43       96.94      9.37 o
  -3   7   1      289.23      281.20     14.31 o
  -2   7   1      144.28      152.99     15.29 o
  -1   7   1       44.95       38.47      9.48 o
   0   7   1      158.65      172.32     14.64 o
   1   7   1        8.23        8.46      7.99 o
   2   7   1      102.83      104.83     11.89 o
   3   7   1       42.34       53.92      9.92 o
   4   7   1        8.80        9.04      7.92 o
   5   7   1       52.82       43.81      8.12 o
   6   7   1       21.60       14.13      7.45 o
   7   7   1       24.85       18.63      9.45 o
   8   7   1        2.60        7.49      9.40 o
   9   7   1      382.77      438.63     28.86 o
  10   7   1        4.28       18.30     12.54 o
  11   7   1      428.63      474.50     25.04 o
  -4   8   1       78.57       88.67     32.28 o
  -3   8   1        0.78        1.32     12.06 o
  -2   8   1        0.01       17.28     14.47 o
  -1   8   1        2.67       12.61     15.94 o
   0   8   1        7.08       26.47     13.65 o
   1   8   1       42.02       75.80     16.47 o
   2   8   1       93.20       59.64     45.45 o
   3   8   1       14.05       34.86     20.34 o
 -24   0   2       58.88      100.55     21.35 o
 -23   0   2       70.46       46.69     19.99 o
 -22   0   2       63.80       72.92     17.05 o
 -21   0   2        4.12        8.23     14.52 o
 -20   0   2       63.57       60.58     12.20 o
 -19   0   2      105.15      106.55     14.27 o
 -18   0   2      122.13      144.11     12.84 o
 -17   0   2     3958.32     3792.75     69.22 o
 -16   0   2      340.38      322.55     16.95 o
 -15   0   2      300.17      295.47     15.99 o
 -14   0   2      581.65      638.15     20.22 o
 -13   0   2      225.04      239.19     10.95 o
 -12   0   2      805.06      860.66     17.21 o
 -11   0   2       96.88      116.97      6.73 o
 -10   0   2      994.00     1104.18     18.89 o
  -9   0   2     1078.52     1181.93     19.33 o
  -8   0   2     1951.37     1969.72     27.70 o
  -7   0   2       72.90       82.83      4.59 o
  -6   0   2     3817.02     3680.99     42.22 o
  -5   0   2     1068.23      981.13     15.94 o
  -4   0   2      556.01      492.74      9.08 o
  -3   0   2     5454.96     5259.98     57.52 o
  -2   0   2     1554.30     1458.11     18.69 o
  -1   0   2     1159.79     1090.56     23.18 o
   0   0   2      581.39      585.25      9.17 o
   1   0   2    19388.74    18120.44    227.94 o
   2   0   2      927.20      848.30     13.80 o
   3   0   2     8343.27     7878.93    102.23 o
   4   0   2      305.74      316.67      7.73 o
   5   0   2      506.24      487.70     11.52 o
   6   0   2       85.95       64.84      4.81 o
   7   0   2      565.57      553.09     12.50 o
   8   0   2      478.03      536.40     12.92 o
   9   0   2        5.06        0.78      4.02 o
  10   0   2      152.07      130.69      9.66 o
  11   0   2      529.82      499.47     19.36 o
  12   0   2     3117.27     3017.60     53.36 o
  13   0   2      357.15      388.50     16.76 o
  14   0   2     1546.47     1614.00     36.44 o
  15   0   2     4360.56     4227.54     79.86 o
  16   0   2      849.31      886.59     28.77 o
  17   0   2        2.72        5.37     10.68 o
  18   0   2       18.68        4.78      8.53 o
  19   0   2        0.20        4.28      9.99 o
  20   0   2      290.18      279.87     29.54 o
  21   0   2       45.10       39.94     16.62 o
  22   0   2        2.20       10.74     23.28 o
  23   0   2       42.26       40.33     56.10 o
 -24   1   2        1.04        2.70      9.34 o
 -23   1   2      178.41      219.02     16.98 o
 -22   1   2        1.70        6.46      8.20 o
 -21   1   2       21.47       15.05      8.59 o
 -20   1   2       70.86       49.36      9.63 o
 -19   1   2       42.42       43.99      7.49 o
 -18   1   2     1268.82     1185.57     24.25 o
 -17   1   2        4.49       -0.33      4.99 o
 -16   1   2       16.68       12.35      4.97 o
 -15   1   2      467.51      513.14     13.36 o
 -14   1   2      406.89      429.66     13.29 o
 -13   1   2       24.83       24.84      4.03 o
 -12   1   2       27.66       18.99      4.05 o
 -11   1   2       69.04       74.33      4.76 o
 -10   1   2      331.22      365.67     11.92 o
  -9   1   2      312.79      360.37      7.31 o
  -8   1   2     1017.32     1061.96     14.34 o
  -7   1   2     1041.53     1062.10     13.48 o
  -6   1   2     1257.41     1112.66     12.07 o
  -5   1   2      681.45      646.90      7.60 o
  -4   1   2     5802.60     5517.89     46.35 o
  -3   1   2      898.49      882.66      9.51 o
  -2   1   2     3526.10     3340.84     28.87 o
  -1   1   2      180.08      153.99      2.99 o
   0   1   2        3.37        3.18      1.07 o
   1   1   2      252.53      239.27      4.12 o
   2   1   2       32.56       30.42      2.86 o
   3   1   2      744.86      732.70      8.77 o
   4   1   2      907.31      898.40      9.25 o
   5   1   2      849.53      833.93      9.71 o
   6   1   2     1723.79     1692.57     18.32 o
   7   1   2      179.38      178.83      5.51 o
   8   1   2      365.08      354.38      7.89 o
   9   1   2      582.09      589.72     12.15 o
  10   1   2        2.39       -0.44      2.83 o
  11   1   2      584.31      565.67     11.06 o
  12   1   2       14.17       13.07      3.80 o
  13   1   2      435.75      419.76     10.97 o
  14   1   2       64.79       64.62      6.24 o
  15   1   2       74.60       76.55      6.86 o
  16   1   2       89.61       81.83      7.09 o
  17   1   2       21.63       10.88      8.14 o
  18   1   2       35.74       33.49      7.76 o
  19   1   2       28.62       31.89      9.88 o
  20   1   2       80.96       91.55     10.80 o
  21   1   2        8.76       -6.34      7.45 o
  22   1   2        4.74       15.57      9.07 o
 -23   2   2       82.46      102.78     14.16 o
 -22   2   2        7.68        7.82     14.44 o
 -21   2   2       46.27       49.60     10.97 o
 -20   2   2       29.62       23.01      8.90 o
 -19   2   2        2.85        0.84      7.31 o
 -18   2   2       12.94       13.53      8.59 o
 -17   2   2       84.81       87.57      9.92 o
 -16   2   2       65.15       74.99      7.92 o
 -15   2   2      111.23       89.27      6.98 o
 -14   2   2       52.40       36.15      7.47 o
 -13   2   2       34.61       29.92      5.66 o
 -12   2   2        0.07        0.22      3.03 o
 -11   2   2      222.98      262.98      7.49 o
 -10   2   2      596.93      618.62     10.40 o
  -9   2   2     5828.81     5985.87     48.91 o
  -8   2   2       43.74       44.21      2.60 o
  -7   2   2        6.94       11.03      2.00 o
  -6   2   2      274.71      260.71      5.47 o
  -5   2   2       77.45       77.47      2.80 o
  -4   2   2     1722.89     1685.46     16.32 o
  -3   2   2     2954.35     2966.34     25.24 o
  -2   2   2      346.73      330.73      4.90 o
  -1   2   2      855.58      843.29      9.53 o
   0   2   2      439.63      444.97      6.29 o
   1   2   2       41.51       47.08      2.28 o
   2   2   2       58.44       62.91      2.57 o
   3   2   2      246.86      254.34      5.03 o
   4   2   2      672.40      719.08     10.00 o
   5   2   2     8399.73     8822.61     76.22 o
   6   2   2       42.67       57.23      4.56 o
   7   2   2      767.55      883.78     12.81 o
   8   2   2      240.32      233.18      5.81 o
   9   2   2        0.37        4.80      2.11 o
  10   2   2      107.17      120.91      5.00 o
  11   2   2       71.32       63.63      4.24 o
  12   2   2      190.62      207.26      8.72 o
  13   2   2      349.01      359.50     12.60 o
  14   2   2       29.07       21.75      5.57 o
  15   2   2        9.42       14.79      5.55 o
  16   2   2       42.67       18.50      6.07 o
  17   2   2      123.26      145.21     10.59 o
  18   2   2       31.48       30.07      8.34 o
  19   2   2       70.58       87.91     11.77 o
  20   2   2      179.55      223.28     15.09 o
  21   2   2        0.18       -6.10      8.12 o
  22   2   2        4.83       12.35      8.70 o
 -22   3   2       10.47       12.31      9.83 o
 -21   3   2       30.21       16.13     11.44 o
 -20   3   2       43.62       28.48     15.63 o
 -19   3   2       13.84       -5.67      8.87 o
 -18   3   2      165.38      132.32     14.95 o
 -17   3   2      142.54      124.63     14.02 o
 -16   3   2       62.92       61.40      8.23 o
 -15   3   2       73.82       70.84      8.01 o
 -14   3   2      244.24      222.14     11.42 o
 -13   3   2      179.63      156.27     12.99 o
 -12   3   2      354.27      332.31     10.65 o
 -11   3   2      465.92      461.51     11.07 o
 -10   3   2     1247.95     1229.81     14.66 o
  -9   3   2      476.90      503.93      8.13 o
  -8   3   2      984.33     1022.18     12.25 o
  -7   3   2      350.29      359.77      6.48 o
  -6   3   2       44.10       50.62      3.00 o
  -5   3   2       18.02       12.55      2.26 o
  -4   3   2        0.39        1.04      1.86 o
  -3   3   2      356.03      376.45      7.57 o
  -2   3   2     2213.56     2355.42     24.81 o
  -1   3   2        3.13        0.02      2.00 o
   0   3   2     1992.07     1990.56     19.34 o
   1   3   2     2662.72     2686.76     25.65 o
   2   3   2       22.84       14.17      1.90 o
   3   3   2      322.61      321.05      8.29 o
   4   3   2       69.33       74.31      4.36 o
   5   3   2       64.84       69.62      3.94 o
   6   3   2      537.03      532.60     10.00 o
   7   3   2       10.15       10.71      3.13 o
   8   3   2        0.81       -0.04      3.02 o
   9   3   2       14.81        6.84      3.31 o
  10   3   2        2.01       -0.61      3.25 o
  11   3   2       59.17       51.05      7.14 o
  12   3   2       93.57       79.79      6.99 o
  13   3   2        9.85        4.15      4.51 o
  14   3   2      135.69      130.52      8.51 o
  15   3   2        2.35        0.14      4.96 o
  16   3   2      174.93      160.50     11.12 o
  17   3   2       18.62       10.17      6.71 o
  18   3   2       10.74       -3.64      6.57 o
  19   3   2       25.93       17.03      8.29 o
  20   3   2      144.40      209.89     15.50 o
  21   3   2       81.20       92.86     12.39 o
 -21   4   2        9.16       22.77     10.24 o
 -20   4   2       30.37       51.75     10.82 o
 -19   4   2      162.87      159.02     14.82 o
 -18   4   2       98.26      109.66     11.59 o
 -17   4   2       17.48       23.86      7.65 o
 -16   4   2      205.47      248.27     14.41 o
 -15   4   2        2.53        9.67      6.35 o
 -14   4   2       30.03       36.63     10.66 o
 -13   4   2      450.35      443.69     16.76 o
 -12   4   2       62.86       71.85      6.45 o
 -11   4   2        4.35       12.66      4.49 o
 -10   4   2     1140.27     1126.03     18.02 o
  -9   4   2      156.75      152.23      6.35 o
  -8   4   2        0.04       -2.34      2.64 o
  -7   4   2      303.33      294.43      7.17 o
  -6   4   2      539.87      530.91      8.64 o
  -5   4   2       48.71       49.39      4.34 o
  -4   4   2      230.86      228.92      6.93 o
  -3   4   2        1.88       -0.46      2.30 o
  -2   4   2        7.82        9.95      2.74 o
  -1   4   2      268.63      267.88      7.32 o
   0   4   2       16.87       15.47      2.54 o
   1   4   2       17.07       16.41      2.63 o
   2   4   2      178.38      176.06      6.74 o
   3   4   2        0.62        2.08      2.37 o
   4   4   2      350.71      337.78      8.78 o
   5   4   2      275.28      267.27      9.96 o
   6   4   2       84.64       75.69      5.23 o
   7   4   2     1620.26     1634.00     23.53 o
   8   4   2      851.03      839.29     18.15 o
   9   4   2      793.15      767.92     15.21 o
  10   4   2        7.20        8.79      4.02 o
  11   4   2       21.02       21.72      5.10 o
  12   4   2      388.99      335.40     13.18 o
  13   4   2       94.40       98.04      8.25 o
  14   4   2       43.17       41.24      7.91 o
  15   4   2        0.49        6.30      6.59 o
  16   4   2        0.26       10.25      7.04 o
  17   4   2       12.54       14.06      7.60 o
  18   4   2       25.99       48.49      9.40 o
  19   4   2        4.77       -4.84     10.95 o
 -19   5   2       41.80       51.76     12.23 o
 -18   5   2       33.54       60.73     11.97 o
 -17   5   2       22.54       38.72     11.62 o
 -16   5   2       19.32       20.97     10.33 o
 -15   5   2       16.67        5.90      7.01 o
 -14   5   2       41.64       38.67      8.05 o
 -13   5   2      394.82      422.87     24.82 o
 -12   5   2       75.54       78.14      7.71 o
 -11   5   2      329.73      346.87     13.34 o
 -10   5   2        1.43        1.22      4.63 o
  -9   5   2      171.44      183.78      9.99 o
  -8   5   2        7.48        0.32      3.26 o
  -7   5   2      529.50      507.95     11.22 o
  -6   5   2       16.60       15.79      3.74 o
  -5   5   2      358.11      345.54      9.61 o
  -4   5   2        1.73        5.26      3.01 o
  -3   5   2       65.70       72.02      4.63 o
  -2   5   2       68.87       61.33      5.33 o
  -1   5   2       37.05       32.90      3.92 o
   0   5   2       72.64       76.20      4.53 o
   1   5   2      201.51      195.25      7.74 o
   2   5   2       38.65       38.49      4.01 o
   3   5   2       15.26       14.10      3.59 o
   4   5   2       62.82       65.25      5.18 o
   5   5   2      327.45      353.70     10.48 o
   6   5   2        5.00        9.37      3.65 o
   7   5   2      121.57      130.69      6.96 o
   8   5   2     1056.94     1052.88     23.99 o
   9   5   2       21.79       15.89      4.66 o
  10   5   2        0.08        0.47      5.60 o
  11   5   2      287.63      285.84     13.14 o
  12   5   2       61.66       54.86      8.68 o
  13   5   2       83.05       76.34     10.08 o
  14   5   2       25.64       35.57      7.05 o
  15   5   2       11.91       17.97      8.07 o
  16   5   2        0.03        2.58      8.28 o
  17   5   2        6.72       26.13      8.50 o
  18   5   2       56.37       91.21     15.19 o
 -16   6   2      200.89      234.42     16.59 o
 -15   6   2       32.96       28.51      9.95 o
 -14   6   2      195.76      178.83     14.11 o
 -13   6   2       24.53       28.25      8.86 o
 -12   6   2       35.94       29.08      8.12 o
 -11   6   2       73.78       65.66      9.05 o
 -10   6   2       58.92       42.15      7.35 o
  -9   6   2      157.98      156.51      9.70 o
  -8   6   2       30.15       33.50      6.18 o
  -7   6   2      241.33      264.07     10.24 o
  -6   6   2        8.38        6.67      4.29 o
  -5   6   2       16.18       17.95      4.43 o
  -4   6   2       72.67       58.47      6.30 o
  -3   6   2       38.41       41.36      5.46 o
  -2   6   2       66.46       62.55      7.46 o
  -1   6   2      110.46      108.74      8.35 o
   0   6   2       64.90       68.03      6.96 o
   1   6   2       32.75       26.28      5.15 o
   2   6   2       19.83       21.38      5.04 o
   3   6   2       14.31        9.57      5.21 o
   4   6   2      684.13      691.98     20.36 o
   5   6   2      166.86      161.24      8.91 o
   6   6   2       98.55      101.97      7.44 o
   7   6   2      446.78      465.12     17.62 o
   8   6   2       20.21       20.84      6.32 o
   9   6   2        0.01       -0.56      6.00 o
  10   6   2       10.24        1.88      6.85 o
  11   6   2        6.58       11.82      7.40 o
  12   6   2       48.21       65.26      9.72 o
  13   6   2       14.49       17.63      8.57 o
  14   6   2       30.98       38.93      9.74 o
  15   6   2        0.03        1.09      8.55 o
 -12   7   2       10.90       22.84      8.95 o
 -11   7   2        1.29       -1.38      8.70 o
 -10   7   2      259.76      329.22     16.57 o
  -9   7   2      150.39      137.61     13.69 o
  -8   7   2        2.37        4.10      6.87 o
  -7   7   2       63.24       61.85     10.26 o
  -6   7   2       82.08      104.34     11.79 o
  -5   7   2       90.43       80.00      8.92 o
  -4   7   2        0.19        2.54      6.18 o
  -3   7   2        0.01        5.04      6.86 o
  -2   7   2        0.19       -2.18      7.07 o
  -1   7   2       44.68       43.42      8.60 o
   0   7   2        0.06        1.57      7.42 o
   1   7   2      427.78      414.59     25.86 o
   2   7   2       64.80       89.43     12.66 o
   3   7   2        5.10        6.18      7.88 o
   4   7   2       66.10       69.70      8.80 o
   5   7   2       30.74       23.46      6.95 o
   6   7   2      117.01      123.30     10.74 o
   7   7   2       32.34       27.73      8.84 o
   8   7   2        0.38        5.78     11.19 o
   9   7   2       18.42       29.09     13.18 o
  10   7   2        8.56       31.16     11.28 o
  11   7   2       26.72        2.71     12.51 o
  -3   8   2        0.34       18.44     21.96 o
  -2   8   2        5.81       26.15     13.99 o
  -1   8   2       25.14       32.66     27.53 o
   0   8   2       12.72       40.99     14.65 o
   1   8   2        3.36       14.76     13.38 o
   2   8   2       64.51       71.61     16.50 o
 -24   1   3       56.32       46.56     11.62 o
 -23   1   3       10.32       -6.09      7.96 o
 -22   1   3       22.49       11.32      8.88 o
 -21   1   3        0.09       -7.27      7.27 o
 -20   1   3        3.15       -3.72      6.19 o
 -19   1   3      331.92      304.28     16.02 o
 -18   1   3       71.54       68.19      7.85 o
 -17   1   3       72.67       64.93      7.47 o
 -16   1   3      117.28      110.49      7.69 o
 -15   1   3       65.69       75.21      6.18 o
 -14   1   3      297.05      306.69      9.21 o
 -13   1   3      170.78      176.74      7.01 o
 -12   1   3      163.74      157.94      6.73 o
 -11   1   3      574.33      628.71     10.38 o
 -10   1   3     1143.83     1269.49     15.69 o
  -9   1   3       53.78       56.80      3.35 o
  -8   1   3      798.08      861.38     10.32 o
  -7   1   3      290.03      281.14      5.34 o
  -6   1   3      234.46      262.79      5.01 o
  -5   1   3      222.70      197.49      4.51 o
  -4   1   3        0.91       10.48      4.29 o
  -3   1   3    21534.37    20462.80    174.65 o
  -2   1   3    21177.04    20141.46    182.11 o
  -1   1   3     8514.75     8262.95     76.38 o
   0   1   3      406.45      415.06      5.70 o
   1   1   3     5544.15     5252.13     43.30 o
   2   1   3      227.84      184.64      4.29 o
   3   1   3      107.18       86.87      3.24 o
   4   1   3        0.82        1.76      1.82 o
   5   1   3      181.35      203.45      4.59 o
   6   1   3      725.28      757.93     12.14 o
   7   1   3      239.75      257.85      7.03 o
   8   1   3      115.86      146.41      5.15 o
   9   1   3      182.94      175.47      5.79 o
  10   1   3      104.48      112.11      5.11 o
  11   1   3      343.89      310.08      8.76 o
  12   1   3      988.83      934.46     15.21 o
  13   1   3     2366.01     2356.01     28.94 o
  14   1   3     1240.79     1185.56     17.13 o
  15   1   3      117.65      111.37      7.33 o
  16   1   3      184.74      167.21      9.41 o
  17   1   3        1.85        8.27      5.76 o
  18   1   3       11.66       -0.04      6.35 o
  19   1   3        5.96       10.85      7.33 o
  20   1   3        2.39        6.87     10.50 o
  21   1   3       13.13       11.31     10.81 o
  22   1   3      397.25      484.12     49.36 o
 -24   2   3       41.88       29.84     24.47 o
 -23   2   3       24.95       27.41     10.67 o
 -22   2   3       99.06      115.08     14.22 o
 -21   2   3       14.57       11.93      8.35 o
 -20   2   3       57.56       40.67      9.44 o
 -19   2   3       31.58       30.94      9.39 o
 -18   2   3      157.55      142.26     13.27 o
 -17   2   3      122.01       96.83     13.18 o
 -16   2   3      518.94      518.35     18.22 o
 -15   2   3       59.71       55.02      6.21 o
 -14   2   3      194.81      180.62      8.04 o
 -13   2   3       11.73       15.75      3.89 o
 -12   2   3      137.16      130.85      5.74 o
 -11   2   3      129.04      131.61      5.65 o
 -10   2   3      337.11      333.86     12.19 o
  -9   2   3        2.42       -0.23      2.11 o
  -8   2   3      437.52      410.74      6.53 o
  -7   2   3      164.41      165.36      4.32 o
  -6   2   3      247.69      266.41      5.16 o
  -5   2   3      660.49      667.03      8.72 o
  -4   2   3      357.80      333.21      5.69 o
  -3   2   3      565.50      637.40      7.63 o
  -2   2   3      182.23      206.21      4.61 o
  -1   2   3     2485.55     2521.86     23.75 o
   0   2   3     1034.43     1036.48     11.30 o
   1   2   3       11.59        7.38      1.65 o
   2   2   3       43.34       30.60      2.44 o
   3   2   3      159.96      175.84      6.59 o
   4   2   3      248.25      268.98      6.02 o
   5   2   3      617.96      678.92     10.84 o
   6   2   3      144.99      165.45      5.92 o
   7   2   3       48.71       44.67      4.36 o
   8   2   3       41.04       36.75      3.51 o
   9   2   3       62.40       67.56      3.90 o
  10   2   3       17.49       17.98      3.82 o
  11   2   3        0.01        0.34      3.44 o
  12   2   3       23.23       16.84      4.12 o
  13   2   3      105.11      106.50      7.54 o
  14   2   3      108.83       92.85      7.48 o
  15   2   3       27.39       11.84      5.25 o
  16   2   3       14.71        3.24      5.47 o
  17   2   3        6.26        5.92      5.69 o
  18   2   3       27.66       11.13      7.47 o
  19   2   3       65.21       44.22     11.92 o
  20   2   3       16.70        3.79      8.93 o
  21   2   3        7.51       33.45     14.09 o
 -23   3   3        0.01        1.70      9.92 o
 -22   3   3      124.65      127.33     14.05 o
 -21   3   3       69.58       66.12     20.50 o
 -20   3   3      160.87      186.95     15.37 o
 -19   3   3      109.78       94.85     15.75 o
 -18   3   3      162.28      194.74     14.40 o
 -17   3   3      243.21      222.94     13.53 o
 -16   3   3      584.27      551.41     19.98 o
 -15   3   3      360.32      321.17     17.51 o
 -14   3   3       25.81       28.83      6.02 o
 -13   3   3       23.50       24.77      5.33 o
 -12   3   3      369.59      342.06      9.35 o
 -11   3   3      236.41      217.27      7.27 o
 -10   3   3        0.01        2.29      2.46 o
  -9   3   3       85.26       66.72      3.81 o
  -8   3   3        6.73        5.28      2.27 o
  -7   3   3      313.19      287.17      6.11 o
  -6   3   3       55.31       62.72      3.13 o
  -5   3   3       24.44       30.53      2.68 o
  -4   3   3      519.40      481.09      7.63 o
  -3   3   3     1125.04     1128.71     12.91 o
  -2   3   3      152.27      175.18      5.13 o
  -1   3   3     1201.90     1302.76     14.98 o
   0   3   3      604.23      660.64      8.92 o
   1   3   3       13.66        7.00      1.81 o
   2   3   3       88.42       99.58      3.90 o
   3   3   3       46.66       41.32      4.20 o
   4   3   3      240.79      244.08      7.51 o
   5   3   3      726.24      738.82     11.96 o
   6   3   3      106.98      115.05      5.83 o
   7   3   3      838.13      850.05     14.34 o
   8   3   3       53.34       48.95      4.42 o
   9   3   3      281.75      261.70      8.59 o
  10   3   3        3.09        5.49      3.61 o
  11   3   3      211.47      186.88      8.35 o
  12   3   3        1.25        4.04      4.48 o
  13   3   3      836.87      746.95     17.59 o
  14   3   3      744.17      679.88     17.98 o
  15   3   3       66.90       42.70      6.70 o
  16   3   3       23.73       25.90      6.50 o
  17   3   3        2.18        9.28      6.82 o
  18   3   3       20.55       19.90      7.71 o
  19   3   3       31.47       30.24      8.87 o
  20   3   3       21.85       23.22     11.88 o
 -21   4   3       12.92       19.58     10.70 o
 -20   4   3       51.50       74.22     11.98 o
 -19   4   3       36.51       40.52     10.05 o
 -18   4   3       17.59       32.97      8.63 o
 -17   4   3       25.35       21.46      8.54 o
 -16   4   3       47.16       51.64      8.34 o
 -15   4   3       44.42       39.18      7.69 o
 -14   4   3        0.67       -5.62      5.62 o
 -13   4   3        2.14        2.84      4.65 o
 -12   4   3      154.04      151.13      8.41 o
 -11   4   3      338.08      345.72     14.72 o
 -10   4   3      458.29      425.07     11.22 o
  -9   4   3     1061.39     1088.72     15.37 o
  -8   4   3      343.50      332.20      7.36 o
  -7   4   3      122.79      122.99      5.07 o
  -6   4   3      643.41      632.71      9.90 o
  -5   4   3       13.18        8.19      2.69 o
  -4   4   3      456.65      480.36      8.92 o
  -3   4   3        8.87        3.60      2.51 o
  -2   4   3       45.54       46.04      4.64 o
  -1   4   3     1363.10     1393.60     17.16 o
   0   4   3      453.79      439.27      9.20 o
   1   4   3      383.30      387.70      7.45 o
   2   4   3      394.96      382.35      7.54 o
   3   4   3       33.48       33.70      5.45 o
   4   4   3       17.10       22.57      3.37 o
   5   4   3      253.87      233.83      7.61 o
   6   4   3      211.49      218.01      8.55 o
   7   4   3      996.20      989.50     16.02 o
   8   4   3     1224.26     1179.72     18.11 o
   9   4   3      599.95      577.17     12.63 o
  10   4   3      125.85      104.15      6.70 o
  11   4   3      277.45      286.60     11.61 o
  12   4   3      366.39      337.81     13.56 o
  13   4   3       72.63       61.44      7.29 o
  14   4   3        3.37        5.90      5.45 o
  15   4   3        0.62       -5.11      5.62 o
  16   4   3       38.99       41.13      8.88 o
  17   4   3        0.02       -6.75      6.75 o
  18   4   3        0.00       10.22      7.57 o
  19   4   3        2.90        6.50      8.35 o
 -19   5   3       52.67       32.13     11.54 o
 -18   5   3        7.50       -3.46     13.12 o
 -17   5   3       29.46       18.94     10.78 o
 -16   5   3       37.08       39.94     11.02 o
 -15   5   3        4.60       26.10      9.30 o
 -14   5   3       39.86       27.78      7.14 o
 -13   5   3      151.92      136.25     10.42 o
 -12   5   3      811.23      827.47     22.06 o
 -11   5   3      109.88      113.67      9.02 o
 -10   5   3        0.06       -4.80      4.80 o
  -9   5   3      130.37      142.14      9.78 o
  -8   5   3      687.69      675.06     13.52 o
  -7   5   3      204.40      202.78      8.74 o
  -6   5   3       94.95       85.21      5.60 o
  -5   5   3       35.25       43.50      4.50 o
  -4   5   3       14.53       10.12      3.24 o
  -3   5   3      173.41      175.14      6.84 o
  -2   5   3       52.26       57.03      4.75 o
  -1   5   3      137.89      134.68      6.29 o
   0   5   3       15.81       19.97      3.67 o
   1   5   3        0.11       -1.30      3.02 o
   2   5   3     1017.38     1026.32     27.83 o
   3   5   3      276.74      260.52      9.17 o
   4   5   3      158.25      159.83      7.74 o
   5   5   3      374.11      397.85     11.41 o
   6   5   3      373.66      364.21     15.21 o
   7   5   3      219.81      218.46      9.58 o
   8   5   3        1.94       -4.52      4.52 o
   9   5   3      636.79      676.71     16.18 o
  10   5   3      176.27      176.76     11.71 o
  11   5   3      106.40      102.90      9.23 o
  12   5   3        6.74        6.45      6.54 o
  13   5   3       50.07       34.95      8.36 o
  14   5   3       79.25       76.59     10.41 o
  15   5   3       21.96       18.43      8.21 o
  16   5   3       21.49        8.86      9.03 o
  17   5   3       33.97       49.38     10.57 o
 -16   6   3       27.76       21.26     10.53 o
 -15   6   3       79.19       72.69     13.53 o
 -14   6   3      184.72      230.43     15.41 o
 -13   6   3       44.74       36.73      8.31 o
 -12   6   3      709.98      774.61     21.16 o
 -11   6   3      235.36      237.76     14.05 o
 -10   6   3       17.91       15.43      7.41 o
  -9   6   3      245.62      233.88     14.05 o
  -8   6   3      216.31      211.55     15.67 o
  -7   6   3      234.24      242.52     13.27 o
  -6   6   3       58.44       43.36      6.68 o
  -5   6   3       47.75       50.09      7.29 o
  -4   6   3       31.68       28.68      6.53 o
  -3   6   3      116.74       97.14      9.39 o
  -2   6   3       68.16       70.40      8.42 o
  -1   6   3        0.51       -2.19      5.20 o
   0   6   3       57.57       52.64      7.38 o
   1   6   3      115.20      132.33      9.84 o
   2   6   3     1195.05     1178.13     37.72 o
   3   6   3      357.41      360.92     21.02 o
   4   6   3       11.40       14.91      5.86 o
   5   6   3        9.27        5.37      5.64 o
   6   6   3       51.89       40.74     10.14 o
   7   6   3        0.72       -3.14      5.61 o
   8   6   3       24.04       32.38     11.57 o
   9   6   3       64.14       80.73     10.66 o
  10   6   3       31.49       33.38      9.15 o
  11   6   3       62.10       54.85     12.78 o
  12   6   3       14.68       22.98     11.28 o
  13   6   3       10.81       16.54      9.59 o
  14   6   3      102.27       94.89     19.93 o
 -12   7   3       91.13      107.43     11.26 o
 -11   7   3       10.05        6.30      8.58 o
 -10   7   3       79.50       73.13     10.04 o
  -9   7   3      424.27      430.74     18.27 o
  -8   7   3      186.55      202.46     17.29 o
  -7   7   3        4.73       -6.44      7.90 o
  -6   7   3      392.12      466.14     22.02 o
  -5   7   3        2.74        5.62      6.91 o
  -4   7   3       36.90       44.66     10.43 o
  -3   7   3       32.22       27.01      9.25 o
  -2   7   3        2.10        7.74      7.23 o
  -1   7   3       41.36       19.16      8.59 o
   0   7   3       21.92       23.21     10.51 o
   1   7   3       33.10       32.56     13.87 o
   2   7   3       60.38       54.23     10.04 o
   3   7   3       70.25       70.88     10.04 o
   4   7   3       21.95       18.00      7.18 o
   5   7   3        1.33        5.51      6.49 o
   6   7   3        4.63        1.89      6.65 o
   7   7   3       25.44       26.32      9.84 o
   8   7   3       25.20       19.79     10.07 o
   9   7   3       79.63      109.03     12.52 o
  10   7   3       58.49       67.00     11.47 o
  -3   8   3       37.01       69.61     17.18 o
  -2   8   3        8.65       19.15     12.18 o
  -1   8   3        0.60        9.57     11.52 o
   0   8   3       67.12       81.79     14.87 o
   1   8   3       18.18       28.26     12.84 o
 -24   0   4       78.99       75.07     20.43 o
 -23   0   4       67.86       62.05     21.25 o
 -22   0   4       23.18       34.64     12.12 o
 -21   0   4       15.50       16.32      9.81 o
 -20   0   4      463.57      528.73     27.06 o
 -19   0   4       38.71       48.73     11.07 o
 -18   0   4     3368.73     3251.99    119.89 o
 -17   0   4       35.96       35.90      9.97 o
 -16   0   4        2.66        5.80      7.11 o
 -15   0   4       51.32       47.94      8.68 o
 -14   0   4      128.98      134.87     10.44 o
 -13   0   4        3.47        3.53      5.56 o
 -12   0   4     1775.18     1887.71     28.78 o
 -11   0   4     3920.68     4106.38     53.89 o
 -10   0   4       25.22       27.35      3.47 o
  -9   0   4        2.43        4.70      2.59 o
  -8   0   4      252.41      242.17      7.65 o
  -7   0   4      106.94      107.61      5.17 o
  -6   0   4      165.36      152.78      5.91 o
  -5   0   4     3507.09     3536.01     40.26 o
  -4   0   4    27189.87    26630.51    280.39 o
  -3   0   4    26500.61    26238.82    302.31 o
  -2   0   4      114.54       98.83      4.27 o
  -1   0   4    13148.27    12954.63    151.07 o
   0   0   4      257.85      259.46      7.62 o
   1   0   4      878.32      908.41     14.45 o
   2   0   4      948.28     1024.78     16.17 o
   3   0   4     1470.99     1503.58     20.62 o
   4   0   4     1969.70     1977.89     26.06 o
   5   0   4     1729.40     1898.35     27.88 o
   6   0   4      994.31     1024.85     18.23 o
   7   0   4      697.88      728.92     15.04 o
   8   0   4     1519.13     1453.45     24.19 o
   9   0   4        3.13        9.39      4.72 o
  10   0   4      447.79      418.36     12.63 o
  11   0   4      358.85      334.07     19.75 o
  12   0   4     1398.49     1412.64     26.26 o
  13   0   4       67.21       48.68      7.07 o
  14   0   4       74.95       67.63      7.62 o
  15   0   4      218.58      210.93     11.86 o
  16   0   4      167.42      167.87     12.48 o
  17   0   4       20.76       28.26      9.73 o
  18   0   4       25.79        4.77     12.91 o
  19   0   4        8.90       10.25     12.64 o
  20   0   4      762.37      926.30     46.31 o
  21   0   4      267.26      267.19     29.96 o
  22   0   4        0.77       -1.91     17.90 o
 -24   1   4      143.56      119.34     17.13 o
 -23   1   4        0.36       -3.29      7.95 o
 -22   1   4        0.89       -0.35      7.48 o
 -21   1   4       62.62       72.77      9.19 o
 -20   1   4       13.08       15.29      6.95 o
 -19   1   4      567.38      538.17     18.81 o
 -18   1   4       26.38       17.06      7.32 o
 -17   1   4      692.48      697.29     22.34 o
 -16   1   4      147.74      156.52      9.58 o
 -15   1   4      363.00      371.52     11.59 o
 -14   1   4       55.91       54.69      5.16 o
 -13   1   4      130.45      126.87      6.05 o
 -12   1   4       60.67       61.04      3.97 o
 -11   1   4      252.70      272.88      6.51 o
 -10   1   4     1293.22     1366.29     15.78 o
  -9   1   4      105.16      113.61      4.07 o
  -8   1   4       65.69       60.50      2.89 o
  -7   1   4       51.63       57.59      2.96 o
  -6   1   4      475.71      484.06      7.70 o
  -5   1   4      974.69      958.08     11.79 o
  -4   1   4     1241.43     1199.25     14.48 o
  -3   1   4    59661.16    57667.66    488.33 o
  -2   1   4     7254.60     7146.42     66.80 o
  -1   1   4     1082.27     1072.26     11.94 o
   0   1   4        4.52        3.94      1.78 o
   1   1   4       22.99       26.92      2.26 o
   2   1   4       74.05       89.17      3.17 o
   3   1   4      313.75      294.27      5.57 o
   4   1   4      509.84      511.39      7.77 o
   5   1   4     1818.02     1886.21     18.42 o
   6   1   4        2.32        0.93      2.22 o
   7   1   4       86.24       87.54      4.10 o
   8   1   4        0.06       -2.12      2.15 o
   9   1   4      248.52      240.52      6.96 o
  10   1   4      177.76      163.75      6.45 o
  11   1   4      898.87      839.81     13.62 o
  12   1   4     1424.34     1384.87     19.91 o
  13   1   4       86.85       98.88      5.76 o
  14   1   4     1122.83     1055.98     17.19 o
  15   1   4       35.92       21.61      5.64 o
  16   1   4      151.46      149.75     10.54 o
  17   1   4       14.86       21.51      7.13 o
  18   1   4        0.00       -3.98      6.95 o
  19   1   4       13.05       16.37      7.85 o
  20   1   4       12.44       11.27      8.13 o
  21   1   4       13.31        8.61     10.71 o
 -24   2   4        4.31       -3.58      9.23 o
 -23   2   4        3.39       -6.12     12.79 o
 -22   2   4       39.04       55.72     12.59 o
 -21   2   4       48.59       39.89     11.29 o
 -20   2   4       83.66       90.14     12.82 o
 -19   2   4       60.72       72.43     10.92 o
 -18   2   4      560.11      554.14     32.98 o
 -17   2   4      614.31      616.50     17.12 o
 -16   2   4       22.31       27.18      5.80 o
 -15   2   4      220.31      223.56     10.13 o
 -14   2   4        0.41        3.80      4.03 o
 -13   2   4      360.69      392.09     10.52 o
 -12   2   4      692.00      703.94     11.64 o
 -11   2   4      198.05      194.77      5.94 o
 -10   2   4      315.83      338.33      7.12 o
  -9   2   4       86.82       93.88      4.28 o
  -8   2   4        0.46        1.55      1.83 o
  -7   2   4        9.54        5.30      2.29 o
  -6   2   4      445.63      489.83      9.35 o
  -5   2   4      376.63      416.26      7.60 o
  -4   2   4        0.35        0.76      1.60 o
  -3   2   4      295.59      327.83      5.52 o
  -2   2   4     1042.99     1050.77     12.61 o
  -1   2   4      511.44      559.53      8.47 o
   0   2   4      209.33      205.62      4.69 o
   1   2   4       28.95       30.89      2.34 o
   2   2   4        0.63        4.22      1.95 o
   3   2   4       20.30       17.99      2.29 o
   4   2   4     1034.30     1083.10     12.79 o
   5   2   4      721.09      687.29      9.87 o
   6   2   4     4634.66     4862.65     46.63 o
   7   2   4      638.76      631.54     10.11 o
   8   2   4      197.70      211.02      6.52 o
   9   2   4       46.29       56.79      5.10 o
  10   2   4        2.73       -0.85      3.41 o
  11   2   4       43.87       47.76      5.95 o
  12   2   4     1174.48     1120.88     19.45 o
  13   2   4       42.66       47.03      5.57 o
  14   2   4       22.40       41.10      6.03 o
  15   2   4       21.08       25.08      6.34 o
  16   2   4       43.17       30.84      6.76 o
  17   2   4       18.20       20.99      7.36 o
  18   2   4       20.99        3.86      7.03 o
  19   2   4      135.69      142.99     12.58 o
  20   2   4      151.07      199.75     16.67 o
  21   2   4       19.37       25.83     13.47 o
 -23   3   4       32.79       30.88     11.05 o
 -22   3   4        0.14       -3.15      8.91 o
 -21   3   4        2.68        3.88      8.34 o
 -20   3   4      461.20      466.22     22.25 o
 -19   3   4      189.81      198.51     14.89 o
 -18   3   4        9.88       22.67      8.19 o
 -17   3   4      104.06      101.98      9.41 o
 -16   3   4      609.89      559.29     18.68 o
 -15   3   4      202.56      194.21     10.70 o
 -14   3   4      430.77      432.72     19.46 o
 -13   3   4      465.14      455.37     13.59 o
 -12   3   4      140.51      139.00      7.01 o
 -11   3   4      479.54      441.83      9.88 o
 -10   3   4      475.70      475.89     10.12 o
  -9   3   4      178.28      185.87      5.79 o
  -8   3   4        7.50        9.61      2.62 o
  -7   3   4      344.78      314.10      9.03 o
  -6   3   4      207.58      207.26      6.11 o
  -5   3   4       58.88       55.83      3.36 o
  -4   3   4      217.14      207.34      5.20 o
  -3   3   4       29.94       46.51      2.95 o
  -2   3   4      120.60      139.26      4.27 o
  -1   3   4      293.48      373.65      6.59 o
   0   3   4       12.24       10.91      2.30 o
   1   3   4      925.43      855.26     13.24 o
   2   3   4      168.12      177.41      5.47 o
   3   3   4       16.56       15.92      3.79 o
   4   3   4      371.84      378.66      8.48 o
   5   3   4      286.47      290.99      8.18 o
   6   3   4        5.42        5.17      3.01 o
   7   3   4        5.95        5.00      3.22 o
   8   3   4      574.18      549.17     11.27 o
   9   3   4      105.16      110.14      7.74 o
  10   3   4       70.52       69.81      6.18 o
  11   3   4      255.19      252.71      9.77 o
  12   3   4       75.44       64.66      6.60 o
  13   3   4      292.28      258.32     12.44 o
  14   3   4        6.02       11.77      5.48 o
  15   3   4       25.72       11.54      6.01 o
  16   3   4       11.72        9.46      6.80 o
  17   3   4       18.42        3.44      7.18 o
  18   3   4       55.00       71.99     10.01 o
  19   3   4        3.37       -0.39      8.12 o
  20   3   4      114.79      137.47     18.71 o
 -21   4   4        1.88        3.13     10.84 o
 -20   4   4        0.02       -3.51      9.83 o
 -19   4   4       64.44       62.38     16.45 o
 -18   4   4        9.90       20.77      9.15 o
 -17   4   4        0.76        5.43      6.82 o
 -16   4   4        2.20        2.47      6.28 o
 -15   4   4       46.36       51.03      7.56 o
 -14   4   4       28.87       19.33      5.75 o
 -13   4   4       66.31       55.75      6.45 o
 -12   4   4       14.16        8.60      4.61 o
 -11   4   4        0.18        3.43      4.17 o
 -10   4   4      767.74      798.05     17.63 o
  -9   4   4      267.54      273.53      7.94 o
  -8   4   4      313.68      312.23      8.69 o
  -7   4   4     1523.92     1468.90     18.04 o
  -6   4   4       28.65       26.45      3.44 o
  -5   4   4     1234.41     1274.69     16.06 o
  -4   4   4        4.15        5.77      2.73 o
  -3   4   4      868.84      934.68     13.47 o
  -2   4   4      361.33      382.54      8.45 o
  -1   4   4       64.97       67.18      4.01 o
   0   4   4        6.35        8.56      2.70 o
   1   4   4       28.14       28.69      3.15 o
   2   4   4      500.58      488.42     10.08 o
   3   4   4       18.07       20.52      3.54 o
   4   4   4       92.62       86.14      5.75 o
   5   4   4      126.21      131.41      6.50 o
   6   4   4      285.00      294.26      9.64 o
   7   4   4      770.95      757.25     13.97 o
   8   4   4       50.16       51.21      5.37 o
   9   4   4      319.00      304.05     13.20 o
  10   4   4       39.10       42.55      5.18 o
  11   4   4        1.67       -4.40      4.40 o
  12   4   4        0.02        1.59      5.04 o
  13   4   4       31.52       35.14      6.61 o
  14   4   4       59.54       48.55      8.22 o
  15   4   4        0.26       -0.16      6.55 o
  16   4   4      116.82      119.91     11.70 o
  17   4   4        4.47        6.58      8.18 o
  18   4   4       15.47       12.94      9.14 o
 -19   5   4       10.18        6.45     11.85 o
 -18   5   4       36.71       32.20     10.94 o
 -17   5   4        6.64       -3.04      9.12 o
 -16   5   4        8.54        2.75      9.40 o
 -15   5   4        1.11       -6.89      7.97 o
 -14   5   4      399.66      397.31     16.66 o
 -13   5   4       59.55       70.51      8.55 o
 -12   5   4      104.06      115.70      9.62 o
 -11   5   4        2.42        5.22      5.30 o
 -10   5   4       17.98       11.95      5.71 o
  -9   5   4      592.90      613.60     16.01 o
  -8   5   4     1029.90      988.26     18.63 o
  -7   5   4       72.08       66.99      5.89 o
  -6   5   4      225.67      237.93      8.62 o
  -5   5   4       48.02       60.01      5.26 o
  -4   5   4        1.32        0.60      3.69 o
  -3   5   4       15.84       22.71      4.14 o
  -2   5   4      112.18      126.84      7.86 o
  -1   5   4       28.64       31.14      5.53 o
   0   5   4        0.02       -0.99      4.29 o
   1   5   4      530.47      514.12     15.06 o
   2   5   4        0.61        0.78      4.25 o
   3   5   4     1670.05     1626.34     31.64 o
   4   5   4       55.39       49.50      5.93 o
   5   5   4       10.81       16.76      4.42 o
   6   5   4      625.95      615.85     14.15 o
   7   5   4       71.47       55.88      5.72 o
   8   5   4       60.39       55.40      6.40 o
   9   5   4        4.92        1.10      4.92 o
  10   5   4      414.91      368.32     15.79 o
  11   5   4       82.22       78.85      9.30 o
  12   5   4        0.01       -0.36      6.56 o
  13   5   4        5.04        0.49      7.31 o
  14   5   4       10.52       28.47      8.69 o
  15   5   4        0.02        0.88      8.16 o
  16   5   4      161.38      230.74     19.56 o
 -16   6   4        4.16       -4.37     10.41 o
 -15   6   4       31.59       39.65      9.81 o
 -14   6   4       31.01       47.43      9.55 o
 -13   6   4      458.65      463.19     20.55 o
 -12   6   4        1.35       -1.03      6.80 o
 -11   6   4        5.46        1.63      6.71 o
 -10   6   4       21.57       26.82      9.30 o
  -9   6   4      168.10      174.32     12.54 o
  -8   6   4       19.98       15.19      6.38 o
  -7   6   4      144.50      159.44     10.72 o
  -6   6   4        3.72        1.82      6.61 o
  -5   6   4       76.34       58.63     10.92 o
  -4   6   4       33.08       19.22      8.94 o
  -3   6   4      124.92       98.68     11.12 o
  -2   6   4       35.68       39.18      7.64 o
  -1   6   4      285.35      262.45     15.66 o
   0   6   4       66.47       62.24     14.10 o
   1   6   4      285.24      330.01     17.67 o
   2   6   4        2.12        7.08      7.51 o
   3   6   4      136.41      147.19     20.16 o
   4   6   4      197.88      164.45     13.78 o
   5   6   4        5.57       -4.76      5.90 o
   6   6   4       22.01       15.96      7.45 o
   7   6   4       46.07       47.02     10.10 o
   8   6   4        4.07       15.29      7.77 o
   9   6   4       41.18       38.75     11.30 o
  10   6   4        9.25        5.70     10.18 o
  11   6   4        0.01        0.20      9.46 o
  12   6   4       79.36      134.64     16.45 o
  13   6   4        1.91        0.18      8.66 o
  14   6   4        9.57       10.17     10.02 o
 -12   7   4       42.81       42.53      9.43 o
 -11   7   4      204.38      213.73     21.33 o
 -10   7   4        4.49        7.74      8.24 o
  -9   7   4      145.40      138.43     15.99 o
  -8   7   4       24.55       13.53     10.18 o
  -7   7   4       21.50       13.38     10.37 o
  -6   7   4        7.12        6.01      9.59 o
  -5   7   4       51.00       54.40     10.18 o
  -4   7   4        8.42       13.06      8.35 o
  -3   7   4        0.36        0.50      7.80 o
  -2   7   4        0.75        6.79      8.07 o
  -1   7   4       43.20       44.45      9.99 o
   0   7   4        6.55        1.42      7.87 o
   1   7   4        5.80        9.57      8.34 o
   2   7   4      233.64      270.61     14.59 o
   3   7   4       55.88       66.68     10.43 o
   4   7   4       11.98       21.02      7.55 o
   5   7   4       14.81       17.64      7.81 o
   6   7   4       14.53       24.94      7.40 o
   7   7   4        1.73        2.27     10.81 o
   8   7   4        8.30        5.02      8.68 o
   9   7   4       60.29       66.64     11.57 o
 -24   1   5        4.83        0.27      8.81 o
 -23   1   5        3.27        0.97      8.71 o
 -22   1   5       23.38       13.03      7.95 o
 -21   1   5        0.54        0.35      6.86 o
 -20   1   5      109.39      108.50     10.31 o
 -19   1   5      185.59      184.16     12.03 o
 -18   1   5       28.44       34.12     10.13 o
 -17   1   5       15.50        9.77      4.94 o
 -16   1   5       15.59       14.21      5.01 o
 -15   1   5       51.26       53.25      6.50 o
 -14   1   5        0.86        2.00      3.30 o
 -13   1   5      368.31      403.20      8.93 o
 -12   1   5      454.11      477.13      8.55 o
 -11   1   5      404.49      441.61      7.82 o
 -10   1   5      236.35      251.57      5.48 o
  -9   1   5      166.36      187.88      6.13 o
  -8   1   5       43.82       39.05      2.86 o
  -7   1   5     1107.90     1095.38     13.12 o
  -6   1   5      686.60      692.58      9.35 o
  -5   1   5     6542.80     6649.20     65.82 o
  -4   1   5      342.95      348.17      5.40 o
  -3   1   5     5813.98     5994.54     50.79 o
  -2   1   5     3573.60     3547.09     31.57 o
  -1   1   5      639.93      582.17      8.19 o
   0   1   5      218.93      206.51      4.45 o
   1   1   5      387.83      361.34      6.22 o
   2   1   5      574.24      627.70      8.48 o
   3   1   5     1149.28     1165.84     13.13 o
   4   1   5     2251.12     2441.07     23.64 o
   5   1   5       40.79       36.36      3.42 o
   6   1   5      386.80      466.51      8.54 o
   7   1   5      128.26      132.92      5.55 o
   8   1   5        0.37       -2.57      2.57 o
   9   1   5       71.67       81.11      4.91 o
  10   1   5      206.35      222.47      7.67 o
  11   1   5        1.21        5.34      3.33 o
  12   1   5      609.60      555.70     11.27 o
  13   1   5      910.11      891.21     15.53 o
  14   1   5      128.38       99.65      7.14 o
  15   1   5        0.60       -4.39      5.27 o
  16   1   5      300.12      281.71     13.96 o
  17   1   5        1.57       -0.06      6.58 o
  18   1   5        6.70        8.77      7.52 o
  19   1   5        8.04       17.09      8.04 o
  20   1   5       20.78       18.50      9.90 o
  21   1   5      120.38      128.10     17.26 o
 -24   2   5        4.02       -4.51      8.07 o
 -23   2   5        5.12       -3.46      9.97 o
 -22   2   5        0.73       -8.26      9.62 o
 -21   2   5      376.41      337.55     18.96 o
 -20   2   5      147.77      141.65     13.03 o
 -19   2   5      529.34      527.98     28.61 o
 -18   2   5       42.01       37.77      7.15 o
 -17   2   5      165.81      161.92     10.27 o
 -16   2   5      129.87      122.21      8.24 o
 -15   2   5      176.86      162.38      8.22 o
 -14   2   5       61.82       50.39      5.52 o
 -13   2   5       18.90       15.35      4.26 o
 -12   2   5      117.23      127.09      5.24 o
 -11   2   5      169.62      175.48      5.91 o
 -10   2   5        6.23        9.68      3.19 o
  -9   2   5       41.98       43.91      3.69 o
  -8   2   5      632.77      655.14     11.02 o
  -7   2   5       47.67       60.62      3.71 o
  -6   2   5      297.09      293.52      6.00 o
  -5   2   5     3927.11     4151.95     39.50 o
  -4   2   5     1965.36     1996.34     21.27 o
  -3   2   5      373.81      452.30      9.74 o
  -2   2   5     1890.17     1947.28     22.36 o
  -1   2   5     1873.53     1865.10     21.66 o
   0   2   5        8.38        3.21      1.99 o
   1   2   5       33.99       29.40      2.48 o
   2   2   5      218.88      233.87      5.95 o
   3   2   5      198.81      202.75      8.01 o
   4   2   5      298.33      293.71      7.02 o
   5   2   5       25.70       22.12      3.13 o
   6   2   5        0.22        2.11      2.32 o
   7   2   5       28.61       30.59      3.31 o
   8   2   5        1.61        2.86      2.68 o
   9   2   5      143.45      147.91      7.13 o
  10   2   5       31.94       31.74      4.59 o
  11   2   5      194.22      195.25      8.67 o
  12   2   5     1141.69      995.48     19.43 o
  13   2   5        5.68       -1.98      4.37 o
  14   2   5      106.92       94.16      8.14 o
  15   2   5        3.90        4.75      5.58 o
  16   2   5        3.89        9.44      6.32 o
  17   2   5        1.23       -4.31      6.38 o
  18   2   5       21.11       17.32      7.99 o
  19   2   5        1.50       -4.76      9.25 o
  20   2   5       35.63       27.54     10.76 o
 -23   3   5        5.26        1.10      9.28 o
 -22   3   5        3.86        5.99      9.03 o
 -21   3   5       96.67      143.36     15.15 o
 -20   3   5       83.17       82.42     11.48 o
 -19   3   5      142.31      131.29     14.62 o
 -18   3   5       12.50       11.29      9.78 o
 -17   3   5        1.50        6.26      5.98 o
 -16   3   5      116.99      111.96      9.48 o
 -15   3   5       33.75       35.60      5.95 o
 -14   3   5       13.51       11.36      4.10 o
 -13   3   5     1455.13     1434.53     24.12 o
 -12   3   5      214.47      199.95      8.16 o
 -11   3   5       92.47       78.36      5.49 o
 -10   3   5       18.27       21.76      3.36 o
  -9   3   5      341.42      339.31      7.30 o
  -8   3   5      118.52      117.49      4.65 o
  -7   3   5      175.88      195.50      7.02 o
  -6   3   5      253.69      290.44      7.91 o
  -5   3   5       38.49       39.30      2.98 o
  -4   3   5       67.95       65.42      3.38 o
  -3   3   5      741.70      858.66     10.57 o
  -2   3   5        9.15       11.43      2.03 o
  -1   3   5       17.23       13.08      2.50 o
   0   3   5      112.60      125.13      5.27 o
   1   3   5      146.56      145.32      5.28 o
   2   3   5      608.81      714.89     10.80 o
   3   3   5      288.92      282.05      8.32 o
   4   3   5      144.84      174.26      6.77 o
   5   3   5        0.15       -0.87      2.73 o
   6   3   5     1069.26     1043.93     15.74 o
   7   3   5        4.59       -0.95      3.96 o
   8   3   5       23.78       20.63      3.98 o
   9   3   5      214.42      204.19      9.17 o
  10   3   5        8.22        1.05      3.83 o
  11   3   5      114.01       95.46      6.91 o
  12   3   5        7.89        3.13      4.27 o
  13   3   5        1.61        1.94      5.07 o
  14   3   5      155.97      166.58     11.85 o
  15   3   5       38.43       15.87      6.76 o
  16   3   5       13.10       18.04      7.16 o
  17   3   5        0.42       -5.32      6.74 o
  18   3   5      231.40      272.84     15.63 o
  19   3   5        8.93        7.69      8.90 o
 -21   4   5        5.27       -4.52     13.61 o
 -20   4   5       10.61       28.30     12.29 o
 -19   4   5       11.23      -11.24     12.23 o
 -18   4   5       16.27       13.48      8.75 o
 -17   4   5       18.97       18.70     12.93 o
 -16   4   5       26.57       29.64      9.52 o
 -15   4   5        6.82        7.25      6.43 o
 -14   4   5      101.13      102.19      8.47 o
 -13   4   5      209.29      191.43     11.10 o
 -12   4   5        2.65        6.00      5.07 o
 -11   4   5      431.57      446.59     14.07 o
 -10   4   5      371.04      372.15     11.91 o
  -9   4   5      853.29      822.31     14.98 o
  -8   4   5      177.29      166.72     10.77 o
  -7   4   5      408.63      428.17     10.90 o
  -6   4   5        4.43       -2.35      3.04 o
  -5   4   5       62.92       73.51      4.76 o
  -4   4   5        1.22        4.57      2.93 o
  -3   4   5       86.68       95.53      5.09 o
  -2   4   5      555.90      551.45      9.73 o
  -1   4   5       27.09       34.02      4.06 o
   0   4   5       22.01       28.80      3.18 o
   1   4   5      151.43      159.22      7.71 o
   2   4   5     1144.38     1113.08     20.30 o
   3   4   5      103.19       94.95      6.48 o
   4   4   5      373.29      363.60     10.30 o
   5   4   5        6.84        8.41      3.64 o
   6   4   5      846.13      822.40     14.55 o
   7   4   5      131.76      129.96      7.02 o
   8   4   5        5.99        3.20      3.85 o
   9   4   5       54.68       59.38      5.72 o
  10   4   5      129.25      104.70      7.55 o
  11   4   5      180.20      169.79     10.25 o
  12   4   5      443.79      403.51     17.59 o
  13   4   5       33.84       23.73      7.75 o
  14   4   5       92.68       72.07      9.82 o
  15   4   5        1.72        4.26      7.73 o
  16   4   5       19.07       19.20      8.92 o
  17   4   5        0.01       -7.90      8.50 o
  18   4   5       61.86       63.53     11.57 o
 -19   5   5      239.69      253.52     21.27 o
 -18   5   5      142.51      169.19     18.35 o
 -17   5   5        6.68       11.08      9.50 o
 -16   5   5       27.22       18.44      9.16 o
 -15   5   5      212.02      199.02     13.72 o
 -14   5   5        4.82        7.19      6.52 o
 -13   5   5      154.70      169.72     11.49 o
 -12   5   5       93.33       92.78      9.07 o
 -11   5   5        8.82        1.88      5.48 o
 -10   5   5        1.45        2.99      4.79 o
  -9   5   5      429.49      409.31     16.96 o
  -8   5   5        3.16        1.61      4.39 o
  -7   5   5      113.53       95.83      8.29 o
  -6   5   5        5.32       14.31      5.31 o
  -5   5   5      253.08      245.14     10.66 o
  -4   5   5      353.01      326.38     11.87 o
  -3   5   5        2.37       -3.76      4.29 o
  -2   5   5       24.77       25.19      5.62 o
  -1   5   5       45.04       52.39      6.42 o
   0   5   5      214.03      191.32     10.72 o
   1   5   5        2.02        4.59      5.00 o
   2   5   5      650.27      641.50     18.55 o
   3   5   5      753.60      751.26     19.00 o
   4   5   5     3196.77     3191.67     44.48 o
   5   5   5      333.79      348.45     13.07 o
   6   5   5      706.00      678.04     16.24 o
   7   5   5       90.41       78.35      7.62 o
   8   5   5        0.70       -1.01      5.30 o
   9   5   5       10.61        7.09      6.22 o
  10   5   5      311.62      309.45     16.39 o
  11   5   5        2.73        7.63      7.28 o
  12   5   5       41.57       25.03      8.99 o
  13   5   5        0.25        3.06      8.84 o
  14   5   5       42.08       50.28     17.68 o
  15   5   5        3.96        7.35      9.20 o
  16   5   5       18.40       12.52     10.51 o
 -16   6   5        3.55        6.06      8.46 o
 -15   6   5      302.14      334.74     18.44 o
 -14   6   5      136.45      125.15     12.41 o
 -13   6   5       16.13       10.07      7.81 o
 -12   6   5       43.20       45.80     12.90 o
 -11   6   5      157.96      181.50     13.23 o
 -10   6   5       44.86       40.66      8.10 o
  -9   6   5       17.38       16.86      7.12 o
  -8   6   5       11.88       -0.95      5.73 o
  -7   6   5        8.23       14.08      6.32 o
  -6   6   5       24.90       30.48      8.04 o
  -5   6   5      225.16      216.11     14.80 o
  -4   6   5       47.02       45.77      8.74 o
  -3   6   5        3.92       -0.47      6.30 o
  -2   6   5       83.47       86.59      9.36 o
  -1   6   5      400.12      375.89     16.86 o
   0   6   5      363.37      333.31     18.11 o
   1   6   5       82.09       67.84      8.78 o
   2   6   5      293.75      313.73     15.93 o
   3   6   5       86.11       79.67     10.61 o
   4   6   5      374.78      344.80     18.56 o
   5   6   5      340.88      353.03     15.86 o
   6   6   5      179.53      168.12     11.86 o
   7   6   5        3.16       13.76      6.73 o
   8   6   5      149.46      148.54     11.49 o
   9   6   5        0.01        4.49      7.57 o
  10   6   5       23.58       21.27     12.50 o
  11   6   5        2.14        7.40      8.65 o
  12   6   5        0.29       -3.06      8.59 o
  13   6   5       46.31       65.50     12.52 o
 -12   7   5        0.68       -2.91      8.54 o
 -11   7   5       23.07        7.94      9.55 o
 -10   7   5       26.25       29.64      9.84 o
  -9   7   5      548.06      593.34     31.48 o
  -8   7   5       54.45       52.85     10.16 o
  -7   7   5       74.02       74.29     12.50 o
  -6   7   5       69.95      111.18     14.60 o
  -5   7   5        2.05       23.54     10.83 o
  -4   7   5       35.42       33.04     13.18 o
  -3   7   5        2.49       11.99     11.01 o
  -2   7   5        1.69       16.17      9.96 o
  -1   7   5       19.09       32.17     11.48 o
   0   7   5        7.78        2.46      9.32 o
   1   7   5       23.32       12.97     10.17 o
   2   7   5       25.02       32.17      9.95 o
   3   7   5       61.33       98.93     17.83 o
   4   7   5       68.76       94.23     14.45 o
   5   7   5        0.45       -9.30     11.37 o
   6   7   5        2.01       14.02     10.13 o
   7   7   5        1.22       -2.73      8.36 o
   8   7   5      184.62      171.85     30.97 o
 -25   0   6        4.04        4.02     11.94 o
 -24   0   6       46.34       34.08     23.62 o
 -23   0   6      115.62       93.76     25.73 o
 -22   0   6       23.40       29.99     14.74 o
 -21   0   6        0.96       -7.30      9.32 o
 -20   0   6      722.27      727.58     36.44 o
 -19   0   6      164.75      147.94     17.85 o
 -18   0   6        4.96        6.65      8.14 o
 -17   0   6       91.90       88.21     12.36 o
 -16   0   6      163.28      150.54     14.64 o
 -15   0   6       37.18       23.64      7.41 o
 -14   0   6       25.98       20.60      8.33 o
 -13   0   6       54.93       65.89      4.99 o
 -12   0   6     1938.17     2121.01     28.36 o
 -11   0   6     1738.53     1822.69     27.34 o
 -10   0   6      866.71      938.16     16.37 o
  -9   0   6        9.23        6.29      2.38 o
  -8   0   6       25.08       23.46      3.30 o
  -7   0   6      255.20      245.36      6.35 o
  -6   0   6        2.16        4.87      2.10 o
  -5   0   6        1.30       -2.03      2.09 o
  -4   0   6        0.18       -0.28      2.14 o
  -3   0   6     3297.14     3318.25     42.42 o
  -2   0   6     1742.37     1743.51     24.52 o
  -1   0   6     2851.14     2788.43     36.81 o
   0   0   6        5.38       10.61      3.25 o
   1   0   6     1431.74     1418.07     21.57 o
   2   0   6       48.40       69.12      4.55 o
   3   0   6     4253.92     4409.14     52.87 o
   4   0   6     5125.20     5407.72     74.95 o
   5   0   6      172.78      195.79      9.35 o
   6   0   6      259.70      275.51     12.79 o
   7   0   6        7.75        2.72      4.49 o
   8   0   6      350.84      312.69     16.01 o
   9   0   6      778.98      700.95     16.74 o
  10   0   6      631.60      596.22     15.78 o
  11   0   6     6707.24     6486.47     85.44 o
  12   0   6        6.39        4.97      4.97 o
  13   0   6       70.21       63.57      7.83 o
  14   0   6       61.52       56.85      7.81 o
  15   0   6      179.91      147.01     11.61 o
  16   0   6        3.02       -1.95      8.64 o
  17   0   6       58.45       57.68     19.99 o
  18   0   6       60.73       65.62     17.75 o
  19   0   6       36.39      -12.51     12.51 o
  20   0   6      200.61      202.43     27.10 o
 -24   1   6        0.95       -8.19      8.19 o
 -23   1   6        0.06       13.19      9.48 o
 -22   1   6       73.59       80.98     10.27 o
 -21   1   6      196.17      202.86     15.05 o
 -20   1   6      907.27      915.77     37.56 o
 -19   1   6      714.26      701.97     22.52 o
 -18   1   6       45.94       54.66      8.28 o
 -17   1   6       29.12       25.12      6.91 o
 -16   1   6       50.72       58.23      7.16 o
 -15   1   6       10.56       18.73      5.61 o
 -14   1   6       31.92       33.70      5.12 o
 -13   1   6       27.59       24.85      3.38 o
 -12   1   6      219.48      236.87      6.23 o
 -11   1   6      185.63      191.73      6.80 o
 -10   1   6      269.16      272.98     11.82 o
  -9   1   6      438.52      411.73      7.56 o
  -8   1   6       86.57       95.77      4.10 o
  -7   1   6       73.89       73.69      3.92 o
  -6   1   6        1.11       -0.21      2.06 o
  -5   1   6      108.49      107.08      3.36 o
  -4   1   6       60.21       61.29      2.53 o
  -3   1   6      519.50      543.41      9.03 o
  -2   1   6     1451.31     1499.50     15.48 o
  -1   1   6       49.42       66.34      2.57 o
   0   1   6     1035.45     1018.06     11.90 o
   1   1   6        0.17        0.64      1.95 o
   2   1   6     1761.44     1890.34     19.02 o
   3   1   6       57.38       74.72      3.85 o
   4   1   6     1102.48     1181.37     15.00 o
   5   1   6      106.81      105.01      4.79 o
   6   1   6       47.00       54.35      4.11 o
   7   1   6        7.26        6.81      2.98 o
   8   1   6       65.42       57.66      4.51 o
   9   1   6      976.02      979.21     16.58 o
  10   1   6     1360.99     1299.45     20.30 o
  11   1   6      505.37      491.54     13.03 o
  12   1   6      245.01      217.00      8.08 o
  13   1   6      318.46      276.01     10.51 o
  14   1   6        0.32       -2.27      4.70 o
  15   1   6        1.79       -1.24      5.65 o
  16   1   6       11.39       14.68      6.43 o
  17   1   6      190.07      248.50     14.82 o
  18   1   6       61.47       75.60     10.03 o
  19   1   6        2.31       23.92      9.74 o
  20   1   6        2.96        2.80     13.01 o
 -24   2   6        0.01        4.95      9.16 o
 -23   2   6       28.95       17.95      9.43 o
 -22   2   6        0.16       -4.79      7.69 o
 -21   2   6      193.20      215.31     17.89 o
 -20   2   6        1.49        4.73      7.80 o
 -19   2   6        2.06        8.87      6.56 o
 -18   2   6       89.21       81.54      8.37 o
 -17   2   6      273.74      285.25     12.88 o
 -16   2   6      166.71      164.45      8.53 o
 -15   2   6      547.58      566.57     13.30 o
 -14   2   6      121.92      111.38      7.02 o
 -13   2   6      454.22      467.75     13.79 o
 -12   2   6       66.04       67.79      5.34 o
 -11   2   6        1.80        6.08      3.55 o
 -10   2   6       66.76       63.96      4.08 o
  -9   2   6        1.49       -1.36      3.06 o
  -8   2   6       41.84       39.37      3.61 o
  -7   2   6     1450.99     1405.20     18.27 o
  -6   2   6      274.14      272.99      7.07 o
  -5   2   6     4379.55     4610.68     46.10 o
  -4   2   6        0.31       -1.66      2.18 o
  -3   2   6       50.21       44.10      3.62 o
  -2   2   6      626.46      661.73     10.96 o
  -1   2   6       36.80       39.92      3.58 o
   0   2   6      301.91      322.67      7.02 o
   1   2   6       44.50       47.66      3.14 o
   2   2   6     1246.82     1344.00     16.19 o
   3   2   6        0.41       -0.33      2.37 o
   4   2   6      679.90      737.79     10.97 o
   5   2   6      214.52      211.63      6.70 o
   6   2   6      292.68      276.21      7.50 o
   7   2   6        0.01       -0.51      2.82 o
   8   2   6      215.70      221.92      8.10 o
   9   2   6       36.61       27.10      4.75 o
  10   2   6       46.37       35.61      4.97 o
  11   2   6      154.99      206.93      9.13 o
  12   2   6       27.98       33.46      5.47 o
  13   2   6      763.22      725.01     17.08 o
  14   2   6       35.65       26.46      6.74 o
  15   2   6        0.51       -5.89      5.89 o
  16   2   6       42.27       45.66      8.31 o
  17   2   6       99.28      124.73     10.96 o
  18   2   6        8.45       -5.22      8.37 o
  19   2   6       53.30       86.74     12.39 o
  20   2   6       10.11       21.69      9.37 o
 -23   3   6        7.22      -10.33     10.33 o
 -22   3   6        0.00      -10.18     10.18 o
 -21   3   6      108.77      121.43     15.48 o
 -20   3   6       39.95       39.09      9.53 o
 -19   3   6      481.83      485.61     21.70 o
 -18   3   6       16.82       21.54      7.84 o
 -17   3   6        2.84       11.83      5.84 o
 -16   3   6       37.87       39.50      6.44 o
 -15   3   6       15.76        7.91      4.58 o
 -14   3   6      291.69      299.83     10.40 o
 -13   3   6      973.44      982.57     16.73 o
 -12   3   6     2906.17     2917.81     35.77 o
 -11   3   6       58.19       47.30      4.85 o
 -10   3   6       63.08       55.45      4.97 o
  -9   3   6      461.49      441.84      8.71 o
  -8   3   6      237.69      245.38      6.19 o
  -7   3   6      195.82      196.38      6.01 o
  -6   3   6       60.27       74.63      3.86 o
  -5   3   6       47.55       41.02      3.61 o
  -4   3   6        3.00        1.59      2.46 o
  -3   3   6      188.10      197.56      6.47 o
  -2   3   6       91.50      110.61      4.79 o
  -1   3   6      250.72      264.90      7.61 o
   0   3   6       34.54       38.33      3.28 o
   1   3   6      179.35      194.30      5.94 o
   2   3   6     1841.83     1825.89     21.94 o
   3   3   6       57.59       49.21      3.81 o
   4   3   6      383.36      381.74      9.19 o
   5   3   6      751.70      696.78     13.12 o
   6   3   6      302.29      323.52      9.60 o
   7   3   6      254.35      239.32      8.63 o
   8   3   6      126.56      107.38      6.37 o
   9   3   6       93.07       75.74      5.89 o
  10   3   6       88.30       79.31      7.34 o
  11   3   6        9.50        0.91      4.18 o
  12   3   6      101.58      104.94      7.63 o
  13   3   6       31.18       37.32      7.23 o
  14   3   6       11.37        7.10      6.26 o
  15   3   6        3.30       -2.86      8.03 o
  16   3   6       24.02       37.69      8.45 o
  17   3   6      200.73      223.67     15.61 o
  18   3   6        0.17       -7.68      8.21 o
  19   3   6      180.71      296.38     24.86 o
 -21   4   6        3.66        0.17     11.73 o
 -20   4   6      187.55      194.47     31.10 o
 -19   4   6       30.65        6.77     10.47 o
 -18   4   6       21.39       13.81      9.07 o
 -17   4   6        6.73       10.23      7.27 o
 -16   4   6        0.63       -3.32      5.59 o
 -15   4   6      119.99      112.86      9.55 o
 -14   4   6       77.84       74.09      7.64 o
 -13   4   6        1.01        3.21      5.28 o
 -12   4   6      115.42      115.99      9.02 o
 -11   4   6       38.18       42.03      6.27 o
 -10   4   6      637.59      593.66     15.86 o
  -9   4   6        1.78       -2.08      3.77 o
  -8   4   6        0.55        1.74      4.29 o
  -7   4   6       27.53       26.28      4.36 o
  -6   4   6      164.31      188.44      8.00 o
  -5   4   6      125.62      124.17      6.51 o
  -4   4   6       45.54       47.58      4.71 o
  -3   4   6       75.97       68.14      5.89 o
  -2   4   6        7.30        9.48      4.00 o
  -1   4   6       36.85       45.04      5.10 o
   0   4   6      246.82      234.67     10.85 o
   1   4   6       48.04       47.80      6.08 o
   2   4   6      662.91      626.63     16.08 o
   3   4   6      999.43      995.01     20.86 o
   4   4   6      240.01      230.07     10.28 o
   5   4   6      461.60      454.90     11.77 o
   6   4   6      102.10      100.10      6.85 o
   7   4   6      451.85      442.60     12.67 o
   8   4   6      121.36      121.36      7.66 o
   9   4   6       49.19       35.49      6.34 o
  10   4   6      444.23      405.71     14.05 o
  11   4   6      490.87      433.88     18.31 o
  12   4   6        2.18        5.20      6.53 o
  13   4   6       46.54       54.06      9.13 o
  14   4   6       12.09        4.49      7.08 o
  15   4   6        0.11       -4.03      7.07 o
  16   4   6        1.57        3.32      7.84 o
  17   4   6      129.37      147.77     22.99 o
 -19   5   6        0.20       -1.50     11.84 o
 -18   5   6        3.00        1.64      9.26 o
 -17   5   6        5.89       18.64     10.88 o
 -16   5   6      367.44      433.26     24.56 o
 -15   5   6       27.44       18.68      8.47 o
 -14   5   6       78.89       95.34     10.33 o
 -13   5   6        0.66        4.14      6.21 o
 -12   5   6       10.10        4.81      6.23 o
 -11   5   6      112.63       82.84     12.50 o
 -10   5   6        0.04        4.03      5.62 o
  -9   5   6       30.46       35.44      7.70 o
  -8   5   6       39.08       32.07      6.28 o
  -7   5   6      322.67      308.42     15.78 o
  -6   5   6      407.98      369.75     14.29 o
  -5   5   6       12.25       11.23      5.01 o
  -4   5   6       22.55       23.14      5.33 o
  -3   5   6       10.77        4.55      4.69 o
  -2   5   6       84.47       61.82      6.89 o
  -1   5   6      205.47      188.06     11.89 o
   0   5   6      133.91      120.86      9.26 o
   1   5   6       71.45       77.12      7.99 o
   2   5   6       30.61       26.81      6.40 o
   3   5   6      104.95      103.50      8.83 o
   4   5   6       10.99        8.49      5.66 o
   5   5   6       27.82       21.82      5.99 o
   6   5   6      356.80      379.37     15.74 o
   7   5   6      501.00      474.26     17.37 o
   8   5   6      127.17      135.92     11.36 o
   9   5   6       32.19       35.56      7.22 o
  10   5   6        1.28       -3.79      6.90 o
  11   5   6       16.21        5.15      7.93 o
  12   5   6        0.77        6.64      8.79 o
  13   5   6        7.12        8.90      9.15 o
  14   5   6        0.00        7.10     11.29 o
  15   5   6      169.88      261.31     19.56 o
 -16   6   6       23.60       19.92      9.65 o
 -15   6   6       72.89       67.87     10.57 o
 -14   6   6       93.81       99.02     11.63 o
 -13   6   6       11.26       13.60      7.63 o
 -12   6   6      120.06      123.45     11.77 o
 -11   6   6       16.66       21.03      7.71 o
 -10   6   6        1.91       -2.78      6.44 o
  -9   6   6       37.58       37.53     10.11 o
  -8   6   6       24.61       24.06      7.03 o
  -7   6   6        0.83        4.53      6.80 o
  -6   6   6       17.11       11.20      7.51 o
  -5   6   6        0.00       10.54      7.93 o
  -4   6   6        1.25        5.86      6.77 o
  -3   6   6       45.91       34.52      9.72 o
  -2   6   6       32.81       18.68      7.85 o
  -1   6   6       81.12       96.79     10.09 o
   0   6   6      186.71      218.97     13.69 o
   1   6   6       28.47       30.16      7.90 o
   2   6   6       55.40       27.26      8.60 o
   3   6   6      102.87      101.17     10.45 o
   4   6   6       26.68       32.67      8.96 o
   5   6   6      242.66      248.21     14.91 o
   6   6   6       66.23       82.03     10.32 o
   7   6   6        2.09        9.01      6.86 o
   8   6   6       36.82       41.49      8.45 o
   9   6   6       47.58       32.28      9.57 o
  10   6   6       62.24       70.38     11.34 o
  11   6   6       59.97       68.37     12.19 o
  12   6   6       27.54       26.03      9.97 o
 -12   7   6      159.12      143.11     16.82 o
 -11   7   6        9.82       15.80      9.77 o
 -10   7   6      293.50      279.13     18.48 o
  -9   7   6       28.76       35.86     10.31 o
  -8   7   6       54.32       36.25     10.31 o
  -7   7   6        0.01       -1.26      7.40 o
  -6   7   6        2.41        5.05      9.26 o
  -5   7   6        1.60       11.57      9.10 o
  -4   7   6        0.25       -1.87      7.89 o
  -3   7   6       21.25       21.67      8.56 o
  -2   7   6        0.03       -1.72      7.89 o
  -1   7   6      109.60      103.49     16.01 o
   0   7   6      203.38      211.83     21.11 o
   1   7   6       67.71       43.89     10.20 o
   2   7   6      145.80      150.67     13.02 o
   3   7   6       10.16        8.22      8.73 o
   4   7   6       59.73       46.32     10.65 o
   5   7   6        0.74        2.58     10.47 o
   6   7   6       10.77       12.61      9.04 o
   7   7   6       10.00        0.46      9.90 o
 -24   1   7       21.22       14.33     10.80 o
 -23   1   7       14.87        8.63      8.98 o
 -22   1   7      291.09      310.59     18.54 o
 -21   1   7      120.34      109.47     12.24 o
 -20   1   7       82.19       91.38      9.71 o
 -19   1   7      177.96      183.54     12.28 o
 -18   1   7       51.20       46.85      7.62 o
 -17   1   7       57.29       64.90      8.32 o
 -16   1   7      132.53      126.23      8.76 o
 -15   1   7      124.72      125.59      8.52 o
 -14   1   7      810.94      859.10     15.36 o
 -13   1   7      124.13      138.96      6.80 o
 -12   1   7      640.35      673.05     12.08 o
 -11   1   7       76.17       80.39      4.16 o
 -10   1   7      115.04      123.44      4.94 o
  -9   1   7       47.50       48.97      3.56 o
  -8   1   7      271.30      283.22      6.83 o
  -7   1   7     1113.71     1169.33     14.34 o
  -6   1   7      269.54      272.95      5.01 o
  -5   1   7     1014.50     1060.16     11.45 o
  -4   1   7     1562.91     1592.99     15.67 o
  -3   1   7      243.66      240.56      5.34 o
  -2   1   7       23.23       17.26      2.25 o
  -1   1   7        3.82        5.35      1.74 o
   0   1   7      205.90      226.95      5.49 o
   1   1   7      192.28      200.15      5.73 o
   2   1   7      622.61      682.44     10.03 o
   3   1   7      603.33      621.59     10.15 o
   4   1   7      912.60      937.50     13.44 o
   5   1   7      709.60      706.56     11.65 o
   6   1   7       43.10       54.03      4.41 o
   7   1   7        0.23       -2.61      2.61 o
   8   1   7        0.13       -2.01      2.96 o
   9   1   7      930.59      938.76     17.82 o
  10   1   7      150.76      149.08      7.13 o
  11   1   7      232.30      234.29      9.21 o
  12   1   7      131.97      142.30      8.47 o
  13   1   7      156.48      155.76      8.92 o
  14   1   7       33.73       28.85      7.16 o
  15   1   7       11.03        8.25      6.47 o
  16   1   7        3.36       -2.38      6.47 o
  17   1   7       74.65       96.02     15.05 o
  18   1   7      587.22      756.59     27.09 o
  19   1   7        4.95       -9.72      9.72 o
 -24   2   7        1.06       -6.92      8.84 o
 -23   2   7       21.25       16.41      9.89 o
 -22   2   7        0.75        2.79      8.18 o
 -21   2   7       13.24        3.11     10.37 o
 -20   2   7        0.19        9.03      7.44 o
 -19   2   7      352.33      375.59     17.26 o
 -18   2   7      811.87      796.41     21.36 o
 -17   2   7      309.19      318.76     13.69 o
 -16   2   7      115.87      108.83      7.89 o
 -15   2   7      103.10       93.38      6.81 o
 -14   2   7     1287.42     1289.59     19.41 o
 -13   2   7       12.14       10.74      4.04 o
 -12   2   7      182.49      184.10      8.10 o
 -11   2   7        0.11       -1.60      4.44 o
 -10   2   7      176.04      182.26      6.53 o
  -9   2   7       83.00       81.87      5.69 o
  -8   2   7       34.16       32.23      3.60 o
  -7   2   7      115.39      118.12      5.35 o
  -6   2   7     5685.55     5880.14     59.03 o
  -5   2   7    11340.54    11691.30    115.18 o
  -4   2   7      910.95     1035.31     15.44 o
  -3   2   7     1508.22     1704.55     22.53 o
  -2   2   7     1104.50     1092.74     16.24 o
  -1   2   7     1132.80     1179.70     17.30 o
   0   2   7       54.99       58.69      3.79 o
   1   2   7        2.54        3.37      2.93 o
   2   2   7      109.28      114.00      4.94 o
   3   2   7       49.24       57.77      3.98 o
   4   2   7        2.74        5.19      2.86 o
   5   2   7       59.16       73.06      4.73 o
   6   2   7      276.48      281.33      8.30 o
   7   2   7       51.15       56.58      4.96 o
   8   2   7      102.21      105.94      6.35 o
   9   2   7      191.16      163.27      8.02 o
  10   2   7     1468.41     1389.95     21.59 o
  11   2   7      669.59      593.82     13.97 o
  12   2   7       15.70        9.09      4.92 o
  13   2   7        4.57        9.77      6.22 o
  14   2   7        0.03       -5.92      5.92 o
  15   2   7        0.67       -2.62      6.47 o
  16   2   7        0.00       -1.12      6.49 o
  17   2   7       28.79       26.54     11.02 o
  18   2   7        0.00       -3.88     14.41 o
  19   2   7       38.00       47.28     10.26 o
 -23   3   7       13.43       18.91     13.49 o
 -22   3   7        7.11        9.69     11.61 o
 -21   3   7       17.91        0.37     10.46 o
 -20   3   7      293.43      252.05     19.97 o
 -19   3   7       73.42       57.18     16.02 o
 -18   3   7       84.14       82.55     13.47 o
 -17   3   7       23.05       30.25      7.05 o
 -16   3   7      155.38      152.20      8.94 o
 -15   3   7       43.47       45.04      5.97 o
 -14   3   7        4.31       -0.07      4.38 o
 -13   3   7        1.31        3.33      4.43 o
 -12   3   7      375.67      381.33     12.63 o
 -11   3   7      549.06      562.89     14.73 o
 -10   3   7       94.23       94.18      7.11 o
  -9   3   7      313.33      300.00      9.82 o
  -8   3   7       51.77       71.91      5.66 o
  -7   3   7        0.22       -0.90      2.60 o
  -6   3   7      494.14      498.56     10.13 o
  -5   3   7      487.78      541.76     10.28 o
  -4   3   7      553.43      580.80     10.49 o
  -3   3   7       99.36       91.33      5.75 o
  -2   3   7      303.40      316.77      9.40 o
  -1   3   7      410.94      405.57     10.27 o
   0   3   7      202.08      203.45      8.34 o
   1   3   7      284.58      280.55      8.22 o
   2   3   7      373.52      364.38      9.34 o
   3   3   7      598.49      595.81     12.61 o
   4   3   7       40.77       31.53      4.54 o
   5   3   7     1095.73     1085.90     18.62 o
   6   3   7       81.88       94.37      6.32 o
   7   3   7       51.81       47.61      5.38 o
   8   3   7      236.01      213.49      9.23 o
   9   3   7      858.98      750.91     15.53 o
  10   3   7      370.69      389.47     12.86 o
  11   3   7      216.31      172.24     11.79 o
  12   3   7        2.79        3.74      5.55 o
  13   3   7       28.03       34.28      7.65 o
  14   3   7       44.80       43.23     10.01 o
  15   3   7       14.25        8.96      7.97 o
  16   3   7      169.94      228.17     23.53 o
  17   3   7        0.66       -7.57      7.57 o
  18   3   7        4.17       -7.96      9.16 o
 -21   4   7       97.76      112.56     16.26 o
 -20   4   7       87.53       81.18     14.53 o
 -19   4   7        2.36        0.87      9.47 o
 -18   4   7        9.13       11.08      8.29 o
 -17   4   7       14.19       16.74      8.05 o
 -16   4   7       20.96       27.18      7.07 o
 -15   4   7       50.31       58.37      7.83 o
 -14   4   7      155.81      169.89     10.44 o
 -13   4   7       12.97       20.76      6.11 o
 -12   4   7      236.47      230.55     10.92 o
 -11   4   7      875.39      842.92     19.64 o
 -10   4   7      733.23      757.74     18.20 o
  -9   4   7       95.11       91.97      8.06 o
  -8   4   7        0.08        1.05      4.50 o
  -7   4   7      259.01      260.81     18.41 o
  -6   4   7        0.00       -3.89      3.89 o
  -5   4   7      137.06      153.87      7.88 o
  -4   4   7      326.06      332.96     10.62 o
  -3   4   7       43.46       53.61      6.92 o
  -2   4   7       17.03       19.34      4.69 o
  -1   4   7      129.94      142.72      8.03 o
   0   4   7      633.14      581.18     15.59 o
   1   4   7      553.23      519.03     15.58 o
   2   4   7        2.04        3.71      4.55 o
   3   4   7       80.39       87.30      8.06 o
   4   4   7      126.56      126.74      8.66 o
   5   4   7      377.67      368.57     14.95 o
   6   4   7      233.95      231.38     10.69 o
   7   4   7        6.69        0.94      4.58 o
   8   4   7      150.57      140.17      9.97 o
   9   4   7       78.16       78.14      8.24 o
  10   4   7       11.22       16.94      6.30 o
  11   4   7       43.91       29.56      6.64 o
  12   4   7       56.27       69.05      9.67 o
  13   4   7       14.76        7.93      7.63 o
  14   4   7        1.42       -1.85      7.11 o
  15   4   7        2.82       -3.05      7.70 o
  16   4   7       79.91      115.97     12.73 o
 -19   5   7       63.49       51.73     15.54 o
 -18   5   7       21.09       15.61     10.06 o
 -17   5   7      132.67      146.99     12.99 o
 -16   5   7        2.30       -0.35      7.24 o
 -15   5   7        5.85        8.77      7.68 o
 -14   5   7      304.67      370.74     18.11 o
 -13   5   7       40.96       40.68      8.18 o
 -12   5   7        4.05       13.74      6.43 o
 -11   5   7        0.23        4.77      5.71 o
 -10   5   7        8.99       10.25      5.62 o
  -9   5   7       36.46       26.11      7.36 o
  -8   5   7       34.80       29.80      7.32 o
  -7   5   7      139.31      146.67     12.88 o
  -6   5   7      418.01      380.70     14.81 o
  -5   5   7       30.21       30.11      6.34 o
  -4   5   7      230.60      244.41     14.86 o
  -3   5   7      658.28      633.48     16.27 o
  -2   5   7       23.48       25.51      6.27 o
  -1   5   7       11.38        0.11      4.94 o
   0   5   7       23.38       13.74      5.77 o
   1   5   7        6.98        5.02      5.49 o
   2   5   7       30.59       31.73      6.66 o
   3   5   7      129.94      136.43     10.11 o
   4   5   7      265.16      243.36     14.27 o
   5   5   7      107.08      117.96     11.07 o
   6   5   7        0.32       -0.51      5.87 o
   7   5   7       53.72       59.84      8.23 o
   8   5   7       31.00       22.89      6.95 o
   9   5   7        1.38        7.39      6.20 o
  10   5   7        0.49        3.51      7.58 o
  11   5   7        8.51       17.37      9.16 o
  12   5   7       10.33       15.27      9.40 o
  13   5   7       23.88       16.96     10.12 o
  14   5   7       44.01       64.81     12.79 o
 -16   6   7      441.60      444.98     21.58 o
 -15   6   7      464.99      478.24     21.80 o
 -14   6   7      299.35      356.87     23.64 o
 -13   6   7       27.29       23.51      9.05 o
 -12   6   7       89.01       80.98     13.52 o
 -11   6   7        4.84        2.96      7.25 o
 -10   6   7       17.54       14.40      7.32 o
  -9   6   7      157.08      165.44     12.67 o
  -8   6   7       17.64       12.19      6.80 o
  -7   6   7       47.01       44.31     11.00 o
  -6   6   7        0.72        5.86      7.47 o
  -5   6   7       51.46       54.45     11.03 o
  -4   6   7        5.75        8.19      7.14 o
  -3   6   7       58.69       49.03      9.04 o
  -2   6   7       54.42       48.72      8.79 o
  -1   6   7      543.79      558.43     22.91 o
   0   6   7       66.89       46.04      8.60 o
   1   6   7       10.61       24.98      7.55 o
   2   6   7        0.09        3.78      7.11 o
   3   6   7      235.51      237.97     14.86 o
   4   6   7       65.76       73.98     10.61 o
   5   6   7       37.20       42.31     10.39 o
   6   6   7      193.17      239.66     15.40 o
   7   6   7      374.74      442.63     20.56 o
   8   6   7       46.06       46.48      9.50 o
   9   6   7        0.01       -2.43      8.21 o
  10   6   7        9.54        7.04      8.84 o
  11   6   7        0.20        4.22      9.21 o
 -11   7   7        5.18       -3.42      9.34 o
 -10   7   7        1.39        8.46      9.47 o
  -9   7   7      142.67      129.26     13.84 o
  -8   7   7       98.94      110.58     13.26 o
  -7   7   7        0.07        0.50      9.43 o
  -6   7   7        2.81       -3.62      8.85 o
  -5   7   7       12.92        7.00      9.66 o
  -4   7   7       25.84       16.33      8.85 o
  -3   7   7       35.58       37.04     11.01 o
  -2   7   7       37.21       42.22     11.14 o
  -1   7   7      461.43      475.96     26.66 o
   0   7   7      327.69      411.23     21.97 o
   1   7   7      177.90      204.56     16.41 o
   2   7   7        4.69       11.18      8.22 o
   3   7   7        0.04        5.97      7.77 o
   4   7   7        6.34        3.71      9.48 o
   5   7   7       31.83       46.67     10.28 o
   6   7   7       84.08       97.39     13.70 o
 -24   0   8        7.32        6.99     11.69 o
 -23   0   8      158.29      136.66     17.69 o
 -22   0   8      921.14      876.43     48.19 o
 -21   0   8       53.92       56.09     13.06 o
 -20   0   8      217.27      223.34     35.51 o
 -19   0   8      145.79      133.64     20.63 o
 -18   0   8       89.78       59.36     21.32 o
 -17   0   8      125.39      130.76     14.24 o
 -16   0   8      568.96      624.66     47.04 o
 -15   0   8      224.89      211.76     16.35 o
 -14   0   8       32.00       29.81      8.94 o
 -13   0   8      933.25      964.11     20.22 o
 -12   0   8       77.09       98.67      6.09 o
 -11   0   8       19.22       22.69      3.85 o
 -10   0   8       50.14       46.49      4.04 o
  -9   0   8     1193.89     1240.50     18.63 o
  -8   0   8      251.93      253.40      6.70 o
  -7   0   8      181.22      183.51      7.15 o
  -6   0   8       37.36       35.90      3.71 o
  -5   0   8        8.99        9.42      2.96 o
  -4   0   8       15.16        9.44      3.09 o
  -3   0   8       53.09       64.39      4.73 o
  -2   0   8        0.64       -1.90      2.64 o
  -1   0   8      122.80      129.06      6.62 o
   0   0   8       36.37       48.75      5.58 o
   1   0   8      589.47      630.07     14.45 o
   2   0   8     4058.52     4351.96     66.79 o
   3   0   8      192.01      224.15      9.25 o
   4   0   8        3.15        3.34      4.17 o
   5   0   8        2.65        3.84      4.37 o
   6   0   8       39.02       35.34      5.81 o
   7   0   8       39.70       30.33      6.14 o
   8   0   8      114.96      107.21      9.08 o
   9   0   8     2976.97     2884.59     54.23 o
  10   0   8      721.14      725.88     22.79 o
  11   0   8     1211.58     1147.19     27.11 o
  12   0   8      554.37      534.86     21.18 o
  13   0   8      473.91      495.52     22.40 o
  14   0   8      591.41      633.17     23.76 o
  15   0   8        1.75       -5.29      9.09 o
  16   0   8      157.52      206.81     28.65 o
  17   0   8       46.36       69.72     17.99 o
  18   0   8        6.41        0.39     14.27 o
  19   0   8      696.42      745.83     89.23 o
 -24   1   8       11.37       21.37     10.16 o
 -23   1   8       55.07       80.49     10.60 o
 -22   1   8       12.97       15.65      8.08 o
 -21   1   8      832.70      889.57     27.76 o
 -20   1   8       85.22       98.00     11.46 o
 -19   1   8       59.19       48.59      8.29 o
 -18   1   8       52.61       52.36      7.97 o
 -17   1   8       31.64       26.76      6.72 o
 -16   1   8       28.59       31.19      6.86 o
 -15   1   8        5.56        3.39      5.10 o
 -14   1   8      486.66      491.42     12.62 o
 -13   1   8      609.29      630.44     12.11 o
 -12   1   8        4.51        4.53      4.09 o
 -11   1   8       76.48       79.93      4.69 o
 -10   1   8       43.78       42.08      4.49 o
  -9   1   8       30.28       30.07      2.99 o
  -8   1   8     1017.32     1104.19     14.98 o
  -7   1   8     9887.56    10241.92     83.09 o
  -6   1   8     2977.36     3161.63     28.38 o
  -5   1   8     1084.07     1149.48     12.54 o
  -4   1   8     4151.82     4361.61     39.67 o
  -3   1   8       37.68       45.45      3.02 o
  -2   1   8       36.57       32.60      2.71 o
  -1   1   8      240.23      228.89      5.27 o
   0   1   8       55.82       47.15      3.35 o
   1   1   8        1.95       -2.31      2.31 o
   2   1   8      275.44      279.95      7.13 o
   3   1   8      499.34      537.50      9.71 o
   4   1   8      198.42      216.60      8.06 o
   5   1   8      189.57      197.08      7.09 o
   6   1   8        1.44        2.38      3.15 o
   7   1   8      250.61      237.21     11.45 o
   8   1   8      169.34      173.91      8.68 o
   9   1   8      145.61      158.63      7.59 o
  10   1   8       51.95       32.15      4.77 o
  11   1   8      395.47      339.58     12.02 o
  12   1   8       44.34       36.73      6.49 o
  13   1   8       36.82       23.24      5.99 o
  14   1   8       14.55       15.78      6.03 o
  15   1   8        4.54       -2.82      6.34 o
  16   1   8        1.78       -5.90      5.90 o
  17   1   8        8.74       10.87      7.39 o
  18   1   8        3.73       -8.34     12.92 o
  19   1   8        3.72        2.11     10.77 o
 -24   2   8      145.41      153.32     17.68 o
 -23   2   8       22.38       22.42     11.77 o
 -22   2   8       79.88       75.68     11.76 o
 -21   2   8       26.54       50.93     10.20 o
 -20   2   8      152.96      147.05     11.87 o
 -19   2   8      164.91      148.41     11.34 o
 -18   2   8       17.62       -0.65      6.08 o
 -17   2   8       21.33       18.20      6.77 o
 -16   2   8      182.41      210.69     10.26 o
 -15   2   8       42.38       49.24      5.45 o
 -14   2   8      424.39      438.51     12.26 o
 -13   2   8      110.50      125.47      7.14 o
 -12   2   8       36.36       42.25      4.84 o
 -11   2   8       49.18       53.93      4.84 o
 -10   2   8       12.57        9.05      3.27 o
  -9   2   8       15.90       17.35      3.40 o
  -8   2   8      237.44      251.25      8.04 o
  -7   2   8     1020.54     1022.17     14.95 o
  -6   2   8     4248.61     4307.05     46.26 o
  -5   2   8     1481.96     1479.17     18.39 o
  -4   2   8      672.17      717.44     12.68 o
  -3   2   8       25.11       26.32      3.76 o
  -2   2   8       77.08       67.43      4.93 o
  -1   2   8       22.57       25.38      2.89 o
   0   2   8      473.18      473.34      9.30 o
   1   2   8        4.80       -1.74      2.75 o
   2   2   8       48.14       43.58      3.83 o
   3   2   8       62.56       76.93      5.47 o
   4   2   8      302.13      317.32      8.39 o
   5   2   8       85.28       91.06      5.27 o
   6   2   8       11.76       -0.36      3.75 o
   7   2   8       40.71       36.37      5.26 o
   8   2   8     1391.00     1393.43     20.31 o
   9   2   8        4.02        2.51      5.21 o
  10   2   8      158.17      153.80      8.24 o
  11   2   8      287.44      308.76     12.56 o
  12   2   8        1.33       -1.32      4.85 o
  13   2   8       10.30        1.50      5.46 o
  14   2   8        3.98       -5.57      5.57 o
  15   2   8        0.06       -6.42      6.44 o
  16   2   8       79.64       77.38     19.44 o
  17   2   8      130.46      168.93     15.63 o
  18   2   8       25.71       26.79     10.22 o
 -23   3   8        2.09       12.52     11.75 o
 -22   3   8      225.34      246.58     32.05 o
 -21   3   8        7.01        5.44     10.62 o
 -20   3   8       71.26       80.31     13.92 o
 -19   3   8        6.44        2.66      9.26 o
 -18   3   8       12.16       17.82     10.77 o
 -17   3   8        0.03       -3.97      6.78 o
 -16   3   8       10.40        4.55      5.17 o
 -15   3   8       96.96      113.88      7.97 o
 -14   3   8      455.39      433.75     13.71 o
 -13   3   8      181.69      191.28      9.90 o
 -12   3   8        2.74        0.19      4.39 o
 -11   3   8      459.26      478.43     13.91 o
 -10   3   8      549.19      556.32     14.63 o
  -9   3   8      106.64      104.60      6.86 o
  -8   3   8      263.52      270.53     11.69 o
  -7   3   8      286.26      318.67     11.44 o
  -6   3   8       17.41       23.05      3.95 o
  -5   3   8        2.42        6.11      3.59 o
  -4   3   8      127.27      139.42      6.98 o
  -3   3   8       13.66       11.58      3.70 o
  -2   3   8       59.93       73.53      5.54 o
  -1   3   8      556.20      536.88     13.90 o
   0   3   8      506.06      508.16     12.52 o
   1   3   8      540.40      539.74     13.03 o
   2   3   8       65.89       74.11      6.04 o
   3   3   8      888.86      876.60     17.63 o
   4   3   8     2299.39     2233.37     30.05 o
   5   3   8       69.46       64.96      6.03 o
   6   3   8      148.08      141.43      8.61 o
   7   3   8       76.96       58.21      6.11 o
   8   3   8        1.93       -0.83      4.15 o
   9   3   8       57.83       69.61      6.51 o
  10   3   8       14.29       13.83      5.58 o
  11   3   8       15.18       12.73      5.87 o
  12   3   8      102.34       92.16     11.26 o
  13   3   8        4.17       -0.54      6.45 o
  14   3   8       27.41       31.57      8.94 o
  15   3   8        0.10        5.30      7.92 o
  16   3   8        5.94       -1.72      8.15 o
  17   3   8       22.20       15.84      9.09 o
 -21   4   8        0.54       -8.51     11.21 o
 -20   4   8       58.59       50.46     13.81 o
 -19   4   8        6.98       12.36     10.98 o
 -18   4   8        0.07        5.18     10.25 o
 -17   4   8       15.62        9.77      7.11 o
 -16   4   8       28.09       19.91      7.35 o
 -15   4   8       10.39        9.95      6.52 o
 -14   4   8       18.22       13.00      6.41 o
 -13   4   8      106.39       80.89      8.24 o
 -12   4   8      334.61      309.26     13.55 o
 -11   4   8     1396.40     1383.48     26.47 o
 -10   4   8        9.01        4.91      4.87 o
  -9   4   8      626.01      592.74     17.75 o
  -8   4   8       69.00       56.02      6.81 o
  -7   4   8      190.88      181.25     10.12 o
  -6   4   8       65.09       61.56      6.46 o
  -5   4   8       40.33       36.20      5.62 o
  -4   4   8       11.41        1.87      4.75 o
  -3   4   8       58.17       57.33      6.13 o
  -2   4   8      261.36      221.71      9.90 o
  -1   4   8       88.62       91.80      9.32 o
   0   4   8     1275.54     1255.79     24.63 o
   1   4   8     1369.04     1240.80     24.60 o
   2   4   8       11.33        3.04      4.97 o
   3   4   8        1.10        7.41      4.50 o
   4   4   8      569.62      576.00     24.17 o
   5   4   8       10.65        7.05      5.38 o
   6   4   8        0.90       -0.09      5.60 o
   7   4   8       37.92       38.19      7.03 o
   8   4   8       89.04       77.53      8.60 o
   9   4   8       15.96       11.75      6.24 o
  10   4   8       20.49       15.34      6.47 o
  11   4   8       63.28       44.40      7.94 o
  12   4   8        0.32       -5.62      7.16 o
  13   4   8       42.43       54.30     11.36 o
  14   4   8       37.02       59.88     11.68 o
  15   4   8        3.12       -1.60      9.68 o
 -19   5   8       12.43       17.73     13.59 o
 -18   5   8        4.80        2.16      8.16 o
 -17   5   8      148.96      164.26     16.33 o
 -16   5   8       27.48       18.85     10.06 o
 -15   5   8        2.64        1.61      7.63 o
 -14   5   8        1.44        7.78      6.69 o
 -13   5   8       38.58       26.95     10.54 o
 -12   5   8        2.55        6.10      6.23 o
 -11   5   8       42.62       42.75      8.53 o
 -10   5   8        0.03       -4.23      5.80 o
  -9   5   8       20.87        8.77      7.70 o
  -8   5   8        0.23       -1.57      6.65 o
  -7   5   8        8.51        0.35      5.79 o
  -6   5   8       16.09       21.50      8.50 o
  -5   5   8      140.92      163.21     18.59 o
  -4   5   8      123.71       96.79     10.31 o
  -3   5   8        9.53        9.70      6.86 o
  -2   5   8      183.09      178.29     11.90 o
  -1   5   8       53.62       56.04      8.40 o
   0   5   8       44.95       36.99      7.75 o
   1   5   8        6.83       14.52      6.68 o
   2   5   8       29.71       21.78     12.14 o
   3   5   8       54.42       60.15      8.54 o
   4   5   8       13.66       13.87      6.38 o
   5   5   8      130.56      131.80     12.66 o
   6   5   8       40.96       41.41      8.30 o
   7   5   8        0.04        1.59      6.50 o
   8   5   8        0.24       -3.32      6.46 o
   9   5   8      275.63      286.93     16.52 o
  10   5   8        4.79       -7.49      7.49 o
  11   5   8       57.88       55.52     13.17 o
  12   5   8      113.50      148.06     15.35 o
  13   5   8        0.29       -2.70      9.25 o
 -16   6   8       87.90      115.09     13.05 o
 -15   6   8       20.53       22.62      9.08 o
 -14   6   8       33.35       45.68     10.22 o
 -13   6   8        0.45       -0.80      8.26 o
 -12   6   8       83.23       87.78     10.96 o
 -11   6   8      259.10      290.20     22.38 o
 -10   6   8       17.33       14.53      7.12 o
  -9   6   8        9.63        8.47      7.53 o
  -8   6   8      218.88      182.00     18.86 o
  -7   6   8       62.72       54.87     12.11 o
  -6   6   8        0.31       -1.03      7.78 o
  -5   6   8      212.23      223.68     15.42 o
  -4   6   8       14.67       21.49      8.20 o
  -3   6   8      134.51      179.07     13.99 o
  -2   6   8       29.81       42.45      9.31 o
  -1   6   8      104.32      124.53     12.58 o
   0   6   8       99.30      114.58     15.88 o
   1   6   8      140.37      138.08     19.30 o
   2   6   8       47.05       66.73     10.95 o
   3   6   8      394.14      419.08     21.41 o
   4   6   8       60.04       48.67     11.25 o
   5   6   8       14.45       24.85      9.23 o
   6   6   8      106.00      120.88     12.35 o
   7   6   8       62.81       50.88     10.05 o
   8   6   8       46.18       44.07      9.83 o
   9   6   8       38.67       77.22     12.95 o
  10   6   8        0.01        7.30      9.95 o
 -10   7   8       60.51       57.71     11.79 o
  -9   7   8        3.41       -8.49      8.49 o
  -8   7   8       35.31       51.76     11.18 o
  -7   7   8       16.98       13.51     10.47 o
  -6   7   8       16.04       22.34     10.94 o
  -5   7   8       12.59        9.14     10.89 o
  -4   7   8        0.06       -4.68      9.00 o
  -3   7   8        0.54        5.01     10.00 o
  -2   7   8       28.88       20.39     10.88 o
  -1   7   8        7.91       11.71      9.00 o
   0   7   8        1.81       17.81      8.94 o
   1   7   8      213.42      230.52     17.75 o
   2   7   8       13.34       14.39      8.76 o
   3   7   8       34.02       46.87     11.12 o
   4   7   8       10.52        8.75      8.78 o
   5   7   8        0.62        6.31      9.20 o
 -24   1   9       13.56       20.21     10.23 o
 -23   1   9        0.03       -5.33      7.83 o
 -22   1   9       59.59       50.63     11.79 o
 -21   1   9       11.05       14.19      7.81 o
 -20   1   9       24.20       28.52      7.99 o
 -19   1   9      162.17      163.49     11.98 o
 -18   1   9      275.01      268.62     14.07 o
 -17   1   9      109.69      114.81      9.91 o
 -16   1   9        7.26        6.93      5.91 o
 -15   1   9      113.12      104.72      8.87 o
 -14   1   9        0.57        7.52      4.04 o
 -13   1   9      168.95      186.56     10.71 o
 -12   1   9        0.13       -2.84      2.84 o
 -11   1   9        7.83        6.58      2.79 o
 -10   1   9        7.21        4.20      2.77 o
  -9   1   9       52.17       52.54      3.86 o
  -8   1   9        1.07       -0.79      1.88 o
  -7   1   9      365.83      373.45      6.53 o
  -6   1   9        0.00        1.51      1.94 o
  -5   1   9       40.52       41.04      2.81 o
  -4   1   9       16.55       19.04      2.59 o
  -3   1   9        2.34        2.63      2.17 o
  -2   1   9       25.93       26.38      3.01 o
  -1   1   9       27.80       25.35      2.70 o
   0   1   9        0.48        3.11      2.59 o
   1   1   9     2717.68     2861.46     30.02 o
   2   1   9      175.94      181.84      6.40 o
   3   1   9      409.58      422.98      9.11 o
   4   1   9       27.96       23.56      3.76 o
   5   1   9       55.79       77.44      5.20 o
   6   1   9        3.20       10.14      3.67 o
   7   1   9        0.24       -0.81      3.53 o
   8   1   9      601.22      609.24     15.13 o
   9   1   9       16.53       20.07      5.08 o
  10   1   9      105.61       93.71      9.19 o
  11   1   9      157.19      149.85      9.84 o
  12   1   9      133.51      139.77     10.56 o
  13   1   9        7.18       -2.07      6.22 o
  14   1   9       14.23       12.09      6.57 o
  15   1   9       14.23        8.80      7.65 o
  16   1   9       63.75       62.40     10.63 o
  17   1   9       43.05       56.18     12.44 o
  18   1   9       86.78      110.25     15.46 o
 -23   2   9       94.63       92.60     14.82 o
 -22   2   9      604.34      613.93     56.60 o
 -21   2   9       30.14       16.34      9.63 o
 -20   2   9       71.31       64.64     10.80 o
 -19   2   9       12.31       18.53      8.60 o
 -18   2   9       33.62       35.73      8.91 o
 -17   2   9        5.52        8.38      6.87 o
 -16   2   9      692.98      706.22     17.74 o
 -15   2   9      615.53      644.37     14.52 o
 -14   2   9        1.76       -2.27      4.10 o
 -13   2   9        6.70        3.22      3.94 o
 -12   2   9       24.59       22.64      4.54 o
 -11   2   9        9.43       10.00      3.75 o
 -10   2   9       75.53       76.17      5.46 o
  -9   2   9       96.78      111.65      6.15 o
  -8   2   9     1026.22     1055.76     16.84 o
  -7   2   9      132.09      142.49      4.95 o
  -6   2   9     2997.03     3249.20     36.62 o
  -5   2   9      936.25      977.52     15.56 o
  -4   2   9      130.67      142.60      6.58 o
  -3   2   9      241.35      245.82      8.53 o
  -2   2   9      115.77      115.56      6.24 o
  -1   2   9        4.11        3.24      2.63 o
   0   2   9      130.89      133.16      5.99 o
   1   2   9       48.65       53.39      5.38 o
   2   2   9        2.23        1.33      3.08 o
   3   2   9      800.28      799.97     13.81 o
   4   2   9        0.30       -3.24      3.24 o
   5   2   9      282.39      290.13     11.06 o
   6   2   9      320.01      306.63     11.11 o
   7   2   9      834.19      841.16     16.81 o
   8   2   9       12.56       10.16      5.53 o
   9   2   9      267.15      267.01     11.91 o
  10   2   9      165.98      162.62     10.98 o
  11   2   9        1.16       -0.66      5.63 o
  12   2   9        2.86       -4.63      5.85 o
  13   2   9       16.69        6.20      6.64 o
  14   2   9        3.72       11.16      7.46 o
  15   2   9       36.87       26.80      9.91 o
  16   2   9       15.87       -0.50      8.41 o
  17   2   9       16.58       21.12     14.00 o
 -22   3   9       11.09       -0.41     10.90 o
 -21   3   9        4.36       -8.71      9.57 o
 -20   3   9       91.39       89.65     13.87 o
 -19   3   9       46.55       39.29     11.05 o
 -18   3   9       12.10       16.07     10.13 o
 -17   3   9      268.26      304.48     18.76 o
 -16   3   9      459.75      463.33     16.01 o
 -15   3   9        2.76       -0.29      5.01 o
 -14   3   9       48.95       52.15      6.63 o
 -13   3   9       16.60       14.02      5.32 o
 -12   3   9      941.41      990.69     27.45 o
 -11   3   9      160.54      147.85      9.25 o
 -10   3   9      410.37      409.52     14.28 o
  -9   3   9      716.25      718.61     18.13 o
  -8   3   9        9.15        2.23      3.92 o
  -7   3   9       23.66       20.61      6.00 o
  -6   3   9      160.80      155.96      8.02 o
  -5   3   9       10.73        9.45      4.20 o
  -4   3   9       39.86       44.49      5.08 o
  -3   3   9        3.00       -1.60      4.26 o
  -2   3   9       21.83       28.89      4.99 o
  -1   3   9      258.69      230.02      9.88 o
   0   3   9        5.62        4.14      4.13 o
   1   3   9      107.72      141.81      8.08 o
   2   3   9       28.15       26.40      5.44 o
   3   3   9      674.15      670.66     16.02 o
   4   3   9        8.55       13.44      4.86 o
   5   3   9        6.87        1.20      4.84 o
   6   3   9        0.10        7.23      5.63 o
   7   3   9      202.87      193.81     12.35 o
   8   3   9       24.14       14.68      5.84 o
   9   3   9      916.70      884.46     27.04 o
  10   3   9      404.42      362.58     16.23 o
  11   3   9       57.70       68.35     10.63 o
  12   3   9       25.08       19.90      6.74 o
  13   3   9        5.56        6.29      7.32 o
  14   3   9       34.56       13.22     10.41 o
  15   3   9      174.25      195.83     14.85 o
  16   3   9       32.15       30.15     10.00 o
 -21   4   9      226.22      246.38     34.02 o
 -20   4   9        0.27        5.36     11.30 o
 -19   4   9       32.77       18.03     12.12 o
 -18   4   9        4.91       13.48      9.61 o
 -17   4   9        6.76       11.62      7.24 o
 -16   4   9       28.38       18.21      7.28 o
 -15   4   9      301.30      274.40     14.99 o
 -14   4   9      164.39      163.95     11.78 o
 -13   4   9       19.13        9.05      5.48 o
 -12   4   9      245.65      275.76     13.43 o
 -11   4   9       20.32       12.22      6.39 o
 -10   4   9        1.91       -1.34      4.88 o
  -9   4   9       60.10       52.97     10.34 o
  -8   4   9        0.33       -0.66      5.01 o
  -7   4   9      192.68      174.56      9.67 o
  -6   4   9        7.85       10.26      5.63 o
  -5   4   9       42.58       40.96      6.17 o
  -4   4   9        4.67        1.94      4.38 o
  -3   4   9      204.72      189.08     10.59 o
  -2   4   9        9.48       19.90      5.64 o
  -1   4   9     1228.38     1190.35     24.07 o
   0   4   9        6.57        6.48      4.89 o
   1   4   9     1973.50     1946.30     34.84 o
   2   4   9      618.38      609.89     17.38 o
   3   4   9        7.49        2.22      4.96 o
   4   4   9       20.46       10.07      5.61 o
   5   4   9      252.92      249.56     13.28 o
   6   4   9        4.97       11.08      6.90 o
   7   4   9       15.03        1.04      7.01 o
   8   4   9        2.00        0.22      6.20 o
   9   4   9       17.30       28.42      8.00 o
  10   4   9       84.73       78.82      9.78 o
  11   4   9      106.00      139.46     13.62 o
  12   4   9        1.80       -7.73      8.21 o
  13   4   9        0.26      -10.55     10.55 o
  14   4   9        4.44       -1.00      9.59 o
 -18   5   9        7.02       10.01      8.74 o
 -17   5   9       18.08       25.49      8.68 o
 -16   5   9      116.23      102.81     12.61 o
 -15   5   9       15.84        8.99      7.52 o
 -14   5   9      142.85      151.74     12.42 o
 -13   5   9      155.05      160.41     12.54 o
 -12   5   9       10.93       12.44      7.12 o
 -11   5   9       17.39       11.80      7.07 o
 -10   5   9       68.82       52.32      8.46 o
  -9   5   9       19.13       19.47      7.46 o
  -8   5   9      224.36      201.57     17.83 o
  -7   5   9      143.06      122.40     10.45 o
  -6   5   9       56.13       53.03      8.09 o
  -5   5   9       99.88      106.62     12.32 o
  -4   5   9      334.93      299.52     16.58 o
  -3   5   9        5.84       11.23      7.03 o
  -2   5   9       32.41       26.43      7.99 o
  -1   5   9        2.79       -6.03      6.03 o
   0   5   9      203.95      212.26     13.40 o
   1   5   9       10.23        8.12      6.38 o
   2   5   9        4.38        1.45      6.52 o
   3   5   9        1.86        4.40      5.94 o
   4   5   9       82.95       55.94      9.21 o
   5   5   9       35.58       34.15      8.08 o
   6   5   9       15.92       -1.23      6.21 o
   7   5   9        0.29       -6.43      6.43 o
   8   5   9      272.10      267.78     22.17 o
   9   5   9       46.55       42.69      9.46 o
  10   5   9       18.41       18.60     13.20 o
  11   5   9       35.31       36.74     15.36 o
  12   5   9        1.27       -9.70      9.70 o
 -15   6   9       55.64       60.57     10.69 o
 -14   6   9       21.68       27.29      9.82 o
 -13   6   9       11.57       22.62      8.43 o
 -12   6   9      178.37      194.67     14.42 o
 -11   6   9        4.59       11.68      7.48 o
 -10   6   9       34.06       25.68      9.90 o
  -9   6   9       15.83       12.89      9.28 o
  -8   6   9       21.22       16.38     12.02 o
  -7   6   9       20.85        7.23     17.04 o
  -6   6   9        2.26        0.19      8.25 o
  -5   6   9        4.67        0.98      7.43 o
  -4   6   9       30.34       20.64      8.13 o
  -3   6   9      166.08      153.40     21.49 o
  -2   6   9      128.05      127.61     12.98 o
  -1   6   9      510.14      513.68     24.15 o
   0   6   9        3.41       16.22      9.38 o
   1   6   9      533.91      564.52     27.56 o
   2   6   9      388.24      380.84     20.91 o
   3   6   9      272.88      309.95     17.47 o
   4   6   9      270.69      295.73     17.62 o
   5   6   9        3.77       -1.41      8.48 o
   6   6   9       21.86        1.32      9.38 o
   7   6   9      175.93      195.49     17.93 o
   8   6   9       86.16       98.31     20.33 o
   9   6   9        0.00       12.64     10.51 o
  -9   7   9       48.45       73.14     12.57 o
  -8   7   9      103.37      118.30     15.96 o
  -7   7   9       75.38       48.83     24.64 o
  -6   7   9       28.83       19.03     17.88 o
  -5   7   9       18.20       17.43     19.53 o
  -4   7   9      134.44      156.06     17.73 o
  -3   7   9      208.80      214.21     19.62 o
  -2   7   9      255.93      289.41     22.15 o
  -1   7   9      117.76      103.51     13.44 o
   0   7   9        6.53        8.61      9.45 o
   1   7   9       16.27       11.18      9.14 o
   2   7   9      324.38      341.63     19.28 o
   3   7   9       10.81       13.10      9.24 o
 -24   0  10        5.56       -2.39     10.93 o
 -23   0  10       11.59      -10.43     10.91 o
 -22   0  10      470.64      515.47     32.12 o
 -21   0  10       73.14       78.75     24.61 o
 -20   0  10        1.57        6.89     12.45 o
 -19   0  10        3.51       -1.79      9.34 o
 -18   0  10       68.89       60.12     13.89 o
 -17   0  10       61.73       75.82     12.64 o
 -16   0  10       90.84      121.47     13.69 o
 -15   0  10     1913.57     2100.39     50.39 o
 -14   0  10      206.87      201.19     15.61 o
 -13   0  10      651.67      695.51     20.60 o
 -12   0  10        6.52        4.66      4.50 o
 -11   0  10      232.83      251.87      9.47 o
 -10   0  10       13.58       10.39      3.37 o
  -9   0  10      728.86      728.10     13.63 o
  -8   0  10      308.23      291.49     11.81 o
  -7   0  10       46.09       38.32      4.45 o
  -6   0  10      159.69      187.86     10.10 o
  -5   0  10        0.00        1.88      4.00 o
  -4   0  10      235.95      268.26      9.33 o
  -3   0  10       60.51       67.07      5.62 o
  -2   0  10      336.48      363.77     12.21 o
  -1   0  10     3341.13     3500.51     52.54 o
   0   0  10     1778.01     1804.18     58.42 o
   1   0  10      766.16      817.18     18.45 o
   2   0  10      644.17      658.38     15.36 o
   3   0  10        8.00        2.86      4.30 o
   4   0  10       32.75       46.63      6.71 o
   5   0  10        2.98       -4.01      4.71 o
   6   0  10        0.01       -1.69      5.28 o
   7   0  10      524.89      520.62     17.54 o
   8   0  10      594.60      604.36     18.87 o
   9   0  10       24.81       22.70      7.21 o
  10   0  10       61.73       67.57     10.03 o
  11   0  10        6.70       13.83      8.35 o
  12   0  10       24.92       30.87     10.36 o
  13   0  10        0.82       -8.13      8.13 o
  14   0  10       83.15       93.40     18.64 o
  15   0  10        0.58      -12.66     12.66 o
  16   0  10       79.01      123.26     21.36 o
  17   0  10      105.24       87.04     20.36 o
 -24   1  10      108.21      101.77     13.58 o
 -23   1  10       91.31       97.80     16.27 o
 -22   1  10      139.51      136.72     15.16 o
 -21   1  10      312.62      333.87     17.67 o
 -20   1  10        3.19       -4.88      6.59 o
 -19   1  10        2.57       11.34      6.92 o
 -18   1  10       48.36       58.07      9.54 o
 -17   1  10      414.04      416.16     18.58 o
 -16   1  10        4.12        5.49      5.37 o
 -15   1  10      642.94      675.93     21.99 o
 -14   1  10       59.48       53.26      5.71 o
 -13   1  10       16.79       11.85      4.09 o
 -12   1  10       28.35       36.26      4.76 o
 -11   1  10       10.15       11.14      3.15 o
 -10   1  10       24.29       16.49      3.18 o
  -9   1  10       15.13       20.98      3.25 o
  -8   1  10        2.35        3.63      2.16 o
  -7   1  10       28.25       32.81      3.51 o
  -6   1  10     1209.09     1261.10     17.07 o
  -5   1  10      889.49      934.35     12.91 o
  -4   1  10     1076.41     1116.60     17.01 o
  -3   1  10      116.68      131.50      5.33 o
  -2   1  10       72.65       70.54      3.76 o
  -1   1  10       74.42       83.22      4.26 o
   0   1  10      298.16      305.24     10.10 o
   1   1  10      105.31      104.85      5.14 o
   2   1  10        1.61        1.52      2.94 o
   3   1  10      142.33      152.28      6.47 o
   4   1  10        7.27        9.84      3.51 o
   5   1  10       69.18       71.80      5.30 o
   6   1  10      242.20      239.28      8.66 o
   7   1  10        5.12        5.40      3.88 o
   8   1  10     3112.77     3014.14     38.31 o
   9   1  10      322.51      304.97     13.51 o
  10   1  10      401.70      411.15     16.51 o
  11   1  10       14.60        4.89      5.79 o
  12   1  10       14.72        0.51      5.93 o
  13   1  10        0.10        1.01      6.56 o
  14   1  10       63.95       83.58     10.08 o
  15   1  10       57.93       57.58     10.76 o
  16   1  10        0.61       -5.61     11.03 o
  17   1  10      129.36      127.67     18.14 o
 -23   2  10      204.15      183.49     18.76 o
 -22   2  10        6.84       10.53      9.58 o
 -21   2  10        3.06       13.72      9.45 o
 -20   2  10        0.81       -5.79      8.02 o
 -19   2  10       96.32      101.77     11.87 o
 -18   2  10       54.90       68.29     10.10 o
 -17   2  10        5.17        1.12      7.57 o
 -16   2  10      141.37      163.44     12.73 o
 -15   2  10      238.70      236.23     11.66 o
 -14   2  10       68.02       62.26      6.82 o
 -13   2  10       88.52       86.25      8.21 o
 -12   2  10      426.93      446.59     13.89 o
 -11   2  10       42.27       36.02      5.30 o
 -10   2  10      103.28       96.49      6.15 o
  -9   2  10      736.75      771.75     14.46 o
  -8   2  10        0.54       -3.64      3.64 o
  -7   2  10      109.02      124.60      8.83 o
  -6   2  10      681.36      720.70     13.90 o
  -5   2  10      385.46      444.60     10.53 o
  -4   2  10      169.52      163.57      7.31 o
  -3   2  10        6.62        4.30      3.77 o
  -2   2  10       18.69       15.17      4.40 o
  -1   2  10       46.61       46.35      6.06 o
   0   2  10        9.59        3.76      4.06 o
   1   2  10      505.29      492.01     11.01 o
   2   2  10      357.72      365.75      9.87 o
   3   2  10       43.30       40.21      4.78 o
   4   2  10        0.49       -2.39      4.00 o
   5   2  10      105.63       97.57      7.23 o
   6   2  10        8.28       -3.31      4.09 o
   7   2  10      308.95      359.70     12.59 o
   8   2  10      214.74      260.24     12.77 o
   9   2  10      430.88      397.44     18.08 o
  10   2  10      161.38      185.11     11.99 o
  11   2  10      178.71      153.16     11.66 o
  12   2  10        0.29       -6.45      8.01 o
  13   2  10        0.21       -5.92      5.92 o
  14   2  10      126.62      138.51     14.52 o
  15   2  10      170.84      251.60     21.77 o
  16   2  10       53.64       80.61     14.39 o
 -22   3  10       52.62       66.79     15.82 o
 -21   3  10        5.80        3.61     10.82 o
 -20   3  10      108.38       87.41     15.95 o
 -19   3  10       24.46       13.70     10.34 o
 -18   3  10        0.23       -2.61      7.14 o
 -17   3  10      416.34      395.89     25.11 o
 -16   3  10       90.33       87.16      9.97 o
 -15   3  10       85.95       90.33      8.49 o
 -14   3  10        0.09       -2.97      4.82 o
 -13   3  10      674.25      701.77     18.17 o
 -12   3  10        2.49       -2.22      4.55 o
 -11   3  10        5.30       11.91      5.19 o
 -10   3  10      149.87      137.34      8.86 o
  -9   3  10      241.85      240.40     12.47 o
  -8   3  10     1233.79     1197.16     28.97 o
  -7   3  10       20.08       18.70      5.29 o
  -6   3  10        7.42       13.83      4.95 o
  -5   3  10      172.95      179.27      9.00 o
  -4   3  10      397.74      396.54     12.21 o
  -3   3  10      534.71      490.06     16.95 o
  -2   3  10      192.94      189.82      9.53 o
  -1   3  10     1011.07     1038.68     19.67 o
   0   3  10      846.94      836.98     17.62 o
   1   3  10      896.58      913.63     20.65 o
   2   3  10        6.29       -4.30      4.30 o
   3   3  10      367.66      363.37     13.74 o
   4   3  10      445.48      450.68     14.90 o
   5   3  10       67.04       67.89      7.40 o
   6   3  10       24.04       13.92      6.18 o
   7   3  10      123.19      138.76     11.71 o
   8   3  10      510.19      464.67     21.18 o
   9   3  10       32.12       33.50      8.99 o
  10   3  10       43.33       43.29     12.68 o
  11   3  10        0.80       -6.98      6.98 o
  12   3  10       19.10       -3.93      7.97 o
  13   3  10        3.80       -6.61     13.01 o
  14   3  10       19.11       26.14     12.19 o
  15   3  10       57.71       62.46     13.97 o
 -20   4  10        1.31       -1.61     11.57 o
 -19   4  10       38.95       41.40     13.10 o
 -18   4  10        2.51        0.13      8.21 o
 -17   4  10      148.82      146.87     12.41 o
 -16   4  10       13.57       10.17      7.30 o
 -15   4  10      256.51      235.31     14.57 o
 -14   4  10       49.44       33.78      7.78 o
 -13   4  10       10.71       10.72      6.62 o
 -12   4  10        2.65        8.34      5.59 o
 -11   4  10        1.86        2.58      5.43 o
 -10   4  10      108.47      107.22      9.13 o
  -9   4  10      170.53      158.29     11.05 o
  -8   4  10      165.20      138.70     10.57 o
  -7   4  10        5.47        2.91      4.79 o
  -6   4  10       26.74       22.66      6.13 o
  -5   4  10       41.53       29.01      6.50 o
  -4   4  10       63.27       59.91      7.36 o
  -3   4  10      201.77      220.36     11.37 o
  -2   4  10        0.67       -0.94      4.99 o
  -1   4  10       16.62       16.43      6.07 o
   0   4  10        4.76        2.94      5.16 o
   1   4  10      613.19      592.87     17.48 o
   2   4  10       10.76        8.06      6.26 o
   3   4  10        0.89       -3.12      5.18 o
   4   4  10      215.02      227.44     12.92 o
   5   4  10        0.02       -5.16      5.58 o
   6   4  10      324.32      359.96     23.87 o
   7   4  10      108.41      117.44     12.56 o
   8   4  10       19.23        3.41      7.14 o
   9   4  10        0.26       -3.85      6.82 o
  10   4  10       77.33       81.41     10.99 o
  11   4  10        0.32       -7.55      7.55 o
  12   4  10       72.38       93.77     14.53 o
  13   4  10        1.71       -2.85     16.49 o
 -18   5  10        4.98       16.15      9.37 o
 -17   5  10      108.34      105.58     11.88 o
 -16   5  10        3.45       -3.19      7.35 o
 -15   5  10       76.20       53.54      9.88 o
 -14   5  10        0.21       -2.31      6.37 o
 -13   5  10        0.95        6.38      7.18 o
 -12   5  10       10.59        2.22      6.93 o
 -11   5  10       38.30       32.74      7.72 o
 -10   5  10        8.28       13.23      6.71 o
  -9   5  10      149.01      141.07     12.33 o
  -8   5  10       66.16       58.82     11.97 o
  -7   5  10        0.00       -2.92      5.64 o
  -6   5  10       41.74       32.28     11.11 o
  -5   5  10      344.70      291.93     17.78 o
  -4   5  10       15.75       20.18      7.78 o
  -3   5  10       17.04       12.06      7.39 o
  -2   5  10       40.38       44.68      8.86 o
  -1   5  10        0.65        4.82      6.98 o
   0   5  10       86.27      102.79     11.50 o
   1   5  10        2.18        3.55      6.37 o
   2   5  10       12.15        8.30      8.10 o
   3   5  10       23.03        7.52      6.76 o
   4   5  10       83.63      109.45     11.26 o
   5   5  10        9.33       14.76      7.69 o
   6   5  10       16.59        1.07      8.11 o
   7   5  10        6.27        2.17      8.82 o
   8   5  10       83.41       51.14     11.36 o
   9   5  10        0.11       -5.04      7.38 o
  10   5  10        0.34       -8.64      8.64 o
  11   5  10       18.24       22.23     10.88 o
 -14   6  10        3.71        5.88      7.93 o
 -13   6  10        4.40        3.36      8.10 o
 -12   6  10       99.37      103.98     11.63 o
 -11   6  10      117.88      135.27     15.57 o
 -10   6  10        1.85       -4.91      8.16 o
  -9   6  10       32.37       47.41     12.97 o
  -8   6  10        5.02       -5.93      9.11 o
  -7   6  10       68.51       88.29     13.52 o
  -6   6  10       74.79       86.45     12.81 o
  -5   6  10        2.92       -2.83      7.70 o
  -4   6  10        0.12        5.35      7.84 o
  -3   6  10       10.29        3.76      8.35 o
  -2   6  10      284.32      301.08     18.62 o
  -1   6  10        2.23       -4.79      7.86 o
   0   6  10       11.03       14.46      8.57 o
   1   6  10        5.99       21.99      8.60 o
   2   6  10      130.47      144.78     16.42 o
   3   6  10        2.04        1.90      7.43 o
   4   6  10      429.50      440.08     22.75 o
   5   6  10       54.50       25.21     10.14 o
   6   6  10       83.06       61.31     18.84 o
   7   6  10       14.54       13.80      8.88 o
  -7   7  10        5.37       11.04     12.06 o
  -6   7  10        0.01        4.13     12.01 o
  -5   7  10        5.39       14.55     14.54 o
  -4   7  10       42.18       51.66     14.01 o
  -3   7  10       49.05       52.32     13.79 o
  -2   7  10        0.25       16.03     10.40 o
  -1   7  10       71.78       69.59     12.87 o
   0   7  10      143.54      112.59     14.82 o
 -24   1  11        0.02      -10.71     10.71 o
 -23   1  11       66.64       75.78     12.06 o
 -22   1  11       81.74      103.51     15.00 o
 -21   1  11      363.48      425.72     24.83 o
 -20   1  11       89.32      108.87     22.91 o
 -19   1  11       30.22       39.66      9.27 o
 -18   1  11      125.18      140.58     12.30 o
 -17   1  11      101.55       97.84     10.69 o
 -16   1  11      132.66      121.79      9.91 o
 -15   1  11        9.58        6.57      5.30 o
 -14   1  11       67.33       60.53      6.21 o
 -13   1  11       65.69       63.52      6.05 o
 -12   1  11       27.14       18.55      5.06 o
 -11   1  11        5.58        6.10      3.50 o
 -10   1  11       28.42       28.45      3.77 o
  -9   1  11      195.63      218.42      6.93 o
  -8   1  11        1.19       -1.43      2.39 o
  -7   1  11        6.67        6.47      2.58 o
  -6   1  11      285.83      300.57      6.90 o
  -5   1  11       20.92       22.98      3.14 o
  -4   1  11      193.90      195.19      6.30 o
  -3   1  11       25.41       21.31      3.15 o
  -2   1  11        0.75       -0.07      2.84 o
  -1   1  11       63.19       77.04      4.92 o
   0   1  11      114.75      126.19      6.50 o
   1   1  11       34.52       33.19      4.17 o
   2   1  11        3.03        2.43      3.53 o
   3   1  11      178.77      197.06      8.17 o
   4   1  11        2.54        3.27      3.84 o
   5   1  11        3.30        0.60      3.88 o
   6   1  11      714.35      744.85     20.13 o
   7   1  11      462.29      458.09     13.91 o
   8   1  11        3.97        0.93      5.29 o
   9   1  11      207.56      182.62     11.58 o
  10   1  11       89.50       95.91     10.47 o
  11   1  11      109.93      136.10     12.17 o
  12   1  11        3.22        4.17      6.67 o
  13   1  11        1.20        2.61      7.21 o
  14   1  11        2.10        5.32      7.90 o
  15   1  11      187.45      222.33     18.55 o
  16   1  11       59.22       47.91     12.61 o
 -23   2  11      352.51      325.27     29.54 o
 -22   2  11        0.68        4.04      9.56 o
 -21   2  11       47.56       32.79     10.44 o
 -20   2  11       22.82       13.16      8.99 o
 -19   2  11       36.42       27.61      9.35 o
 -18   2  11        0.27       -0.26      9.23 o
 -17   2  11      962.60      943.99     24.07 o
 -16   2  11       53.24       58.65      8.39 o
 -15   2  11      839.52      889.38     22.56 o
 -14   2  11       74.85       85.95      8.56 o
 -13   2  11        0.37        1.87      4.88 o
 -12   2  11      357.75      391.75     18.57 o
 -11   2  11       37.58       24.15      5.33 o
 -10   2  11     1535.02     1605.61     25.04 o
  -9   2  11       43.90       38.25      5.79 o
  -8   2  11     3004.79     3116.97     43.28 o
  -7   2  11       87.45       83.70      7.15 o
  -6   2  11       66.62       68.20      5.62 o
  -5   2  11      146.86      156.89      7.92 o
  -4   2  11       52.27       56.20      5.30 o
  -3   2  11       95.45      107.96      7.13 o
  -2   2  11      119.12      115.81      7.31 o
  -1   2  11       69.47       73.97      6.46 o
   0   2  11        4.42        0.25      4.16 o
   1   2  11      287.43      284.80     11.15 o
   2   2  11     1615.03     1657.48     25.89 o
   3   2  11      153.81      154.31      8.32 o
   4   2  11      145.71      140.95      9.01 o
   5   2  11       16.16       16.99      4.98 o
   6   2  11     2091.43     2044.59     33.11 o
   7   2  11       84.01       54.88      7.02 o
   8   2  11      273.33      259.63     12.86 o
   9   2  11      128.55      119.89     11.28 o
  10   2  11       42.86       36.24      8.78 o
  11   2  11        0.60       -0.60      6.13 o
  12   2  11        0.69       -6.50      6.50 o
  13   2  11       32.20       27.85      8.37 o
  14   2  11        4.03       -5.57      9.15 o
  15   2  11      266.28      309.98     21.77 o
 -22   3  11       28.93       24.51     17.86 o
 -21   3  11        0.54        4.80     11.34 o
 -20   3  11       71.13       75.41     15.20 o
 -19   3  11        9.09       19.71     10.46 o
 -18   3  11       11.07       15.84      8.12 o
 -17   3  11        4.06       -5.98      6.83 o
 -16   3  11        9.78       16.46      6.82 o
 -15   3  11      228.94      215.97     13.33 o
 -14   3  11      671.80      700.28     18.71 o
 -13   3  11      677.64      694.62     18.16 o
 -12   3  11       64.90       48.42     10.09 o
 -11   3  11        3.31        5.50      5.01 o
 -10   3  11       24.61       21.05      6.28 o
  -9   3  11      350.41      362.95     14.24 o
  -8   3  11     2851.36     2854.11     42.78 o
  -7   3  11       13.61       15.99      5.44 o
  -6   3  11      232.37      235.05     11.41 o
  -5   3  11      210.49      200.81     11.23 o
  -4   3  11       52.38       51.46      6.06 o
  -3   3  11      165.84      179.03      9.44 o
  -2   3  11     1955.02     1991.63     30.26 o
  -1   3  11        6.62        1.84      4.62 o
   0   3  11       89.54       88.48      9.66 o
   1   3  11        6.19       -5.00      5.00 o
   2   3  11     1067.08     1028.89     21.15 o
   3   3  11       32.35       21.17      5.57 o
   4   3  11        0.43       -5.12      5.12 o
   5   3  11       79.03       79.10      8.69 o
   6   3  11      205.22      202.88     12.38 o
   7   3  11      173.53      185.00     12.90 o
   8   3  11        2.93       -2.17      7.87 o
   9   3  11       13.47       20.48      7.64 o
  10   3  11       10.03       -0.15      7.69 o
  11   3  11       17.97       -0.64     16.77 o
  12   3  11        5.43       13.21      8.53 o
  13   3  11        1.36       10.25     11.14 o
  14   3  11       14.66        7.25     13.27 o
 -20   4  11      113.72      101.46     21.52 o
 -19   4  11       78.25       75.18     13.53 o
 -18   4  11       60.94       57.72     12.14 o
 -17   4  11        7.07        8.01      7.09 o
 -16   4  11       47.82       52.00     11.76 o
 -15   4  11       75.92       61.28      9.11 o
 -14   4  11        7.23        8.16      7.05 o
 -13   4  11       31.22       22.64      7.44 o
 -12   4  11       83.37       77.06     11.66 o
 -11   4  11       97.57       94.12     10.40 o
 -10   4  11       14.49       22.06      6.67 o
  -9   4  11       40.69       28.61      7.12 o
  -8   4  11       53.63       64.14      7.46 o
  -7   4  11      100.36      110.59      9.85 o
  -6   4  11      226.63      215.91     11.82 o
  -5   4  11       21.29       21.44      6.03 o
  -4   4  11       32.05       21.88      6.13 o
  -3   4  11        1.38       14.49      6.12 o
  -2   4  11        1.02        1.70      5.95 o
  -1   4  11        0.91       -7.07      7.07 o
   0   4  11      211.64      216.67     13.54 o
   1   4  11        1.08        1.01      6.24 o
   2   4  11       35.99       19.63     10.03 o
   3   4  11        2.52       -5.63      5.63 o
   4   4  11       41.65       47.86      8.17 o
   5   4  11        1.80        5.97      8.23 o
   6   4  11       21.80        8.25      6.81 o
   7   4  11       26.95       15.85      8.94 o
   8   4  11       21.81       15.42      8.85 o
   9   4  11      143.50      159.28     14.81 o
  10   4  11       51.40       59.51     10.54 o
  11   4  11        0.00       -1.49     11.91 o
  12   4  11        0.45       -9.86      9.86 o
 -17   5  11      192.74      214.52     15.80 o
 -16   5  11       40.99       39.77      9.21 o
 -15   5  11       29.48       21.29      8.94 o
 -14   5  11        2.42       -2.84      7.59 o
 -13   5  11       70.75       66.87     17.07 o
 -12   5  11      124.81      126.41     12.76 o
 -11   5  11        8.86        9.61      7.38 o
 -10   5  11      530.08      524.11     22.88 o
  -9   5  11        6.49        7.01      7.42 o
  -8   5  11      134.18      127.88     12.27 o
  -7   5  11        0.54       -6.47      6.47 o
  -6   5  11       49.51       22.67      9.08 o
  -5   5  11        3.41        1.77      7.57 o
  -4   5  11       30.32       42.65      9.13 o
  -3   5  11       25.86       23.31      8.66 o
  -2   5  11       35.18       26.94      8.89 o
  -1   5  11        0.06        1.71      6.87 o
   0   5  11       70.57       68.50     10.67 o
   1   5  11      163.80      182.59     14.95 o
   2   5  11        0.71       10.84      6.96 o
   3   5  11       45.31       50.96      9.08 o
   4   5  11      182.92      248.81     15.83 o
   5   5  11       98.32       86.11     10.80 o
   6   5  11      115.08      147.90     14.87 o
   7   5  11        6.53       -7.62      7.62 o
   8   5  11      164.10      195.25     19.53 o
   9   5  11       47.10       37.25     10.18 o
  10   5  11        6.42        9.96     10.11 o
 -14   6  11        6.35       11.34     21.49 o
 -13   6  11       60.55       88.89     11.60 o
 -12   6  11       23.95       14.09     10.39 o
 -11   6  11       57.31       75.59     15.16 o
 -10   6  11       95.47       81.36     21.36 o
  -9   6  11        8.79       31.63     11.99 o
  -8   6  11       56.91       42.68     12.93 o
  -7   6  11        0.03        5.57      9.11 o
  -6   6  11       10.66        9.44      9.40 o
  -5   6  11        5.09       -2.83      8.97 o
  -4   6  11       18.83        5.94      8.75 o
  -3   6  11       17.32       31.53     10.12 o
  -2   6  11       22.15       32.67     10.49 o
  -1   6  11       10.80       26.81      9.84 o
   0   6  11      146.47      150.23     14.78 o
   1   6  11        4.90       -1.82      8.28 o
   2   6  11       19.06       15.94      8.53 o
   3   6  11       14.29       10.20      8.39 o
   4   6  11       29.82       25.38      9.31 o
   5   6  11        1.36       -1.58      8.19 o
   6   6  11       74.11       70.07     11.33 o
 -23   0  12       15.34        0.14     11.78 o
 -22   0  12      111.68      150.43     22.22 o
 -21   0  12      454.04      454.84     43.20 o
 -20   0  12       75.56       69.56     13.98 o
 -19   0  12        0.00        3.81     10.12 o
 -18   0  12      294.78      293.47     26.91 o
 -17   0  12       24.56       37.29     11.01 o
 -16   0  12      608.08      698.24     34.48 o
 -15   0  12        1.82       16.44      9.03 o
 -14   0  12       31.18       27.84      9.30 o
 -13   0  12       52.43       52.28      8.02 o
 -12   0  12        0.07       -4.08      4.61 o
 -11   0  12      257.15      234.98     11.61 o
 -10   0  12     3089.80     3231.70     49.98 o
  -9   0  12        0.65        4.94      3.99 o
  -8   0  12      700.36      702.81     15.69 o
  -7   0  12      944.82     1070.90     20.39 o
  -6   0  12      160.47      176.68      8.85 o
  -5   0  12        8.29       10.97      6.01 o
  -4   0  12       42.57       46.39      7.27 o
  -3   0  12        3.78        8.57      4.58 o
  -2   0  12      307.90      303.43     12.30 o
  -1   0  12      744.34      764.68     16.90 o
   0   0  12     1086.93     1171.82     24.22 o
   1   0  12     1166.28     1246.89     38.27 o
   2   0  12        5.33        4.43      5.00 o
   3   0  12       19.60       21.19      5.80 o
   4   0  12      139.80      135.44     10.28 o
   5   0  12      219.14      240.09     15.98 o
   6   0  12       19.07       15.79      6.62 o
   7   0  12      348.21      361.89     19.19 o
   8   0  12      549.90      530.18     21.77 o
   9   0  12       49.10       36.22      9.33 o
  10   0  12       30.76       24.02      8.95 o
  11   0  12        4.75        2.20     10.56 o
  12   0  12       42.34       51.65     16.31 o
  13   0  12      141.05      182.63     29.84 o
  14   0  12       43.30       41.56     15.34 o
  15   0  12      348.78      517.45     37.84 o
 -23   1  12       68.99       75.18     26.86 o
 -22   1  12        4.42       -5.94     11.89 o
 -21   1  12       12.35       15.45     11.31 o
 -20   1  12        0.00        5.32      8.60 o
 -19   1  12      378.75      431.80     21.93 o
 -18   1  12      414.11      427.18     25.59 o
 -17   1  12       96.22       95.58     12.35 o
 -16   1  12        0.49       -6.26      6.26 o
 -15   1  12        7.30        6.80      5.52 o
 -14   1  12        3.58        7.83      5.09 o
 -13   1  12        3.80        0.76      4.77 o
 -12   1  12       43.91       35.28      6.79 o
 -11   1  12        8.92        9.86      4.03 o
 -10   1  12      480.42      506.25     11.71 o
  -9   1  12      110.52      119.52      9.47 o
  -8   1  12      681.66      748.88     16.39 o
  -7   1  12      241.42      249.07      9.28 o
  -6   1  12       14.02       11.94      3.99 o
  -5   1  12        2.41       -0.33      3.55 o
  -4   1  12        3.12       -0.67      3.17 o
  -3   1  12        9.71        8.45      3.20 o
  -2   1  12       10.20        8.36      3.67 o
  -1   1  12      569.52      592.22     12.66 o
   0   1  12        3.78        2.44      3.52 o
   1   1  12       43.74       44.05      5.05 o
   2   1  12       17.58       10.43      4.10 o
   3   1  12       56.86       59.74      5.75 o
   4   1  12        1.13       -3.81      3.81 o
   5   1  12      162.92      168.22      8.44 o
   6   1  12      235.93      245.39     11.83 o
   7   1  12        3.64       -2.02      5.19 o
   8   1  12      187.89      194.65     16.06 o
   9   1  12      152.50      180.60     13.75 o
  10   1  12       82.79       79.09      9.22 o
  11   1  12      176.84      163.03     13.13 o
  12   1  12        2.29       -0.52      7.41 o
  13   1  12        1.14       -5.28      7.16 o
  14   1  12        0.31        3.11      8.64 o
  15   1  12       16.19        5.20     15.12 o
 -22   2  12        1.77       -3.95     11.63 o
 -21   2  12       29.29       29.85     10.87 o
 -20   2  12       25.79       19.53     10.27 o
 -19   2  12        4.35       -2.77     10.34 o
 -18   2  12      126.52      132.08     21.88 o
 -17   2  12       84.72       84.97     10.66 o
 -16   2  12      175.89      168.59     13.34 o
 -15   2  12       12.46        4.09      5.63 o
 -14   2  12      158.52      159.91     13.62 o
 -13   2  12      235.37      249.45     13.08 o
 -12   2  12      265.31      287.98     17.21 o
 -11   2  12      115.19      112.47      8.41 o
 -10   2  12     1389.77     1397.90     23.67 o
  -9   2  12      146.42      144.63      9.95 o
  -8   2  12      116.75      118.47      8.40 o
  -7   2  12       43.02       52.18      6.32 o
  -6   2  12       99.51       99.78      7.81 o
  -5   2  12        2.74        7.00      6.96 o
  -4   2  12      609.83      620.28     14.56 o
  -3   2  12      396.60      401.29     15.57 o
  -2   2  12       31.06       24.37      5.56 o
  -1   2  12       30.94       25.73      5.25 o
   0   2  12        0.19       -4.37      4.37 o
   1   2  12      901.94      925.94     17.74 o
   2   2  12       19.94       16.10      4.78 o
   3   2  12        6.96       11.18      4.76 o
   4   2  12       19.38       20.37      5.81 o
   5   2  12       84.17       84.07      8.84 o
   6   2  12       89.20       71.87      9.83 o
   7   2  12      149.32      138.23     12.28 o
   8   2  12       16.07       22.21      8.01 o
   9   2  12        3.05        3.25      7.08 o
  10   2  12      118.35      100.06     13.48 o
  11   2  12        0.64       -8.26      8.26 o
  12   2  12       12.89        8.07     12.56 o
  13   2  12      185.85      216.14     18.98 o
  14   2  12        1.99       -5.84     13.62 o
 -21   3  12        4.07       -3.03     10.86 o
 -20   3  12       40.46       43.71     13.21 o
 -19   3  12       12.91       -3.48      7.95 o
 -18   3  12       19.41       24.46     11.10 o
 -17   3  12        5.09       12.03      8.13 o
 -16   3  12       53.71       48.09      8.53 o
 -15   3  12       11.94       10.70      6.96 o
 -14   3  12     1336.34     1413.69     38.42 o
 -13   3  12        0.03       -0.47      5.63 o
 -12   3  12       58.46       54.87      7.32 o
 -11   3  12       83.57       88.70      9.17 o
 -10   3  12     1229.83     1199.75     27.47 o
  -9   3  12      591.01      599.41     17.09 o
  -8   3  12     1401.27     1435.68     26.81 o
  -7   3  12      205.46      207.53     11.23 o
  -6   3  12       81.65       72.99      7.74 o
  -5   3  12       75.01       66.67      7.88 o
  -4   3  12       81.18       75.94      8.05 o
  -3   3  12        2.98        7.15      5.27 o
  -2   3  12     1287.61     1273.11     23.15 o
  -1   3  12      628.12      613.13     15.90 o
   0   3  12        2.81        3.50      5.47 o
   1   3  12      295.78      298.34     15.88 o
   2   3  12       16.49       14.85      6.10 o
   3   3  12       73.57       72.04      8.47 o
   4   3  12       33.56       32.97      8.28 o
   5   3  12      549.77      547.29     19.93 o
   6   3  12        0.64       -4.88      8.23 o
   7   3  12        0.83       -5.31      6.13 o
   8   3  12       11.27       13.78      7.81 o
   9   3  12       24.39       24.53     10.23 o
  10   3  12       22.18       10.15     10.85 o
  11   3  12       11.26        3.91      8.90 o
  12   3  12        8.45       14.92      9.31 o
  13   3  12      130.02      138.65     17.52 o
 -19   4  12       36.53       37.67     11.05 o
 -18   4  12       37.73       34.52     14.30 o
 -17   4  12       57.04       45.42     10.79 o
 -16   4  12       41.39       31.85      8.43 o
 -15   4  12        2.86        1.52      7.43 o
 -14   4  12        0.50        3.83      6.58 o
 -13   4  12       62.70       49.36      8.79 o
 -12   4  12        1.53        6.42      6.42 o
 -11   4  12      100.96      103.21     10.05 o
 -10   4  12        4.74        6.95      7.07 o
  -9   4  12       60.96       49.01      9.36 o
  -8   4  12       55.73       40.67      7.86 o
  -7   4  12       43.25       21.88      7.17 o
  -6   4  12       87.32      103.73     10.03 o
  -5   4  12       16.39       21.63      6.98 o
  -4   4  12       86.77       76.57     12.79 o
  -3   4  12       27.17       17.47      7.59 o
  -2   4  12        0.75        3.76      7.98 o
  -1   4  12      168.62      160.59     13.56 o
   0   4  12       74.47       66.68     10.14 o
   1   4  12      135.43      112.36     11.27 o
   2   4  12        0.43       -1.96      5.97 o
   3   4  12        1.01        2.20      6.32 o
   4   4  12        0.10        0.01      6.64 o
   5   4  12       22.48       17.78      7.76 o
   6   4  12      227.21      271.60     16.20 o
   7   4  12      232.53      217.57     15.09 o
   8   4  12        7.53        0.48      8.37 o
   9   4  12       27.85       33.07      9.38 o
  10   4  12        5.27       -8.50      8.50 o
  11   4  12        0.90       10.13      9.21 o
 -17   5  12       88.21       94.77     11.97 o
 -16   5  12        0.18        7.91      8.22 o
 -15   5  12       28.55       41.39     10.06 o
 -14   5  12      286.81      280.22     20.25 o
 -13   5  12        7.45        5.74      7.93 o
 -12   5  12        9.45       11.84      7.70 o
 -11   5  12       10.87        8.12      7.35 o
 -10   5  12        3.97        3.88      7.84 o
  -9   5  12       18.56       28.29      8.09 o
  -8   5  12        0.93       -2.05      9.22 o
  -7   5  12        0.22       -3.90      7.63 o
  -6   5  12       31.29       56.19     10.25 o
  -5   5  12       52.82       55.00     10.09 o
  -4   5  12       25.41       22.96      9.14 o
  -3   5  12       43.27        7.61      8.04 o
  -2   5  12       22.31       19.08      8.87 o
  -1   5  12        2.38        7.13      7.80 o
   0   5  12        2.71       -3.77      7.36 o
   1   5  12      111.65       98.77     12.26 o
   2   5  12        6.75        0.85      7.07 o
   3   5  12        3.32        6.77      7.25 o
   4   5  12       40.23       42.48      9.74 o
   5   5  12      197.02      194.35     15.06 o
   6   5  12        9.56        1.05      8.13 o
   7   5  12       20.93       -2.05      9.83 o
   8   5  12        1.97       13.68      8.87 o
 -12   6  12       18.80       15.15     10.28 o
 -11   6  12        8.56        4.85     10.18 o
 -10   6  12        2.14       20.41     10.26 o
  -9   6  12        7.99        5.78     11.32 o
  -8   6  12      154.03      135.02     16.28 o
  -7   6  12        3.65        5.90      9.93 o
  -6   6  12        6.20        9.65      9.58 o
  -5   6  12      183.28      207.87     16.68 o
  -4   6  12      143.53      171.05     15.61 o
  -3   6  12      129.57      159.56     15.59 o
  -2   6  12       80.72      113.66     13.92 o
  -1   6  12       21.78       13.74     10.03 o
   0   6  12        0.19        2.29      8.52 o
   1   6  12        1.72       12.37      8.68 o
   2   6  12      151.19      182.52     15.39 o
   3   6  12      154.59      167.68     14.81 o
   4   6  12       45.10       42.60     10.39 o
 -23   1  13       25.78       20.60     11.89 o
 -22   1  13        6.94        2.25     10.85 o
 -21   1  13       49.93       77.24     13.51 o
 -20   1  13        2.47        5.68      9.79 o
 -19   1  13      129.76      134.81     13.78 o
 -18   1  13      139.72      146.82     13.03 o
 -17   1  13      109.75      112.32     22.83 o
 -16   1  13       10.62        5.51      7.10 o
 -15   1  13       55.81       31.51      7.44 o
 -14   1  13       56.73       61.00      8.61 o
 -13   1  13       11.38        5.20      7.80 o
 -12   1  13      119.06      125.98      9.11 o
 -11   1  13      202.56      197.47      9.96 o
 -10   1  13       22.87       26.46      4.98 o
  -9   1  13      239.53      275.56     11.43 o
  -8   1  13       25.51       30.07      5.31 o
  -7   1  13        7.28        6.58      4.63 o
  -6   1  13       88.04       87.37      6.59 o
  -5   1  13        8.98        7.46      4.25 o
  -4   1  13       32.18       30.90      5.17 o
  -3   1  13      553.44      588.76     23.52 o
  -2   1  13      108.13      121.96      7.79 o
  -1   1  13      104.06      109.61      7.55 o
   0   1  13       56.51       52.18      5.69 o
   1   1  13       47.29       46.80      6.03 o
   2   1  13       64.97       65.98      5.80 o
   3   1  13      231.78      214.61      9.19 o
   4   1  13      155.01      170.79      8.58 o
   5   1  13      155.80      168.62      9.16 o
   6   1  13      146.77      135.55     11.28 o
   7   1  13      464.51      471.71     28.48 o
   8   1  13        0.24       10.00      6.61 o
   9   1  13       33.36       22.13      7.48 o
  10   1  13        4.77        7.26      7.10 o
  11   1  13        0.76       -1.64      7.71 o
  12   1  13        9.57        7.34      8.47 o
  13   1  13       26.70       22.03      9.69 o
 -22   2  13        1.20       13.37     11.17 o
 -21   2  13        6.68       -5.73      9.74 o
 -20   2  13      136.03      144.18     16.15 o
 -19   2  13        8.92       -1.61      9.40 o
 -18   2  13       78.05       66.22     10.22 o
 -17   2  13       10.57       13.46      8.35 o
 -16   2  13      163.92      161.35     14.91 o
 -15   2  13      399.69      439.73     23.59 o
 -14   2  13       18.44       18.97      7.28 o
 -13   2  13       40.11       23.16      7.47 o
 -12   2  13        1.40        4.09      5.22 o
 -11   2  13      168.30      155.86     10.83 o
 -10   2  13       87.98       79.64      7.52 o
  -9   2  13      131.77      130.31      9.01 o
  -8   2  13       43.00       46.26      8.75 o
  -7   2  13      306.30      328.75     14.32 o
  -6   2  13      190.57      186.41     10.29 o
  -5   2  13        4.29        3.59      4.90 o
  -4   2  13      122.48      122.76      8.85 o
  -3   2  13      447.42      454.09     13.78 o
  -2   2  13      339.58      348.76     12.83 o
  -1   2  13      717.72      725.31     16.78 o
   0   2  13      627.99      647.75     16.09 o
   1   2  13       28.57       34.41      5.87 o
   2   2  13        4.20       -4.42      4.42 o
   3   2  13       20.82       21.43      7.70 o
   4   2  13        0.01        1.39      5.62 o
   5   2  13      818.33      810.75     25.18 o
   6   2  13      405.53      411.35     18.25 o
   7   2  13      306.44      284.00     15.74 o
   8   2  13       48.09       32.59      8.79 o
   9   2  13       36.78       18.74     10.06 o
  10   2  13       34.98       28.69     10.81 o
  11   2  13        5.15       -9.41      9.41 o
  12   2  13       11.86        6.12     10.11 o
  13   2  13        0.16        0.14      8.34 o
 -21   3  13        9.32       -2.99     12.05 o
 -20   3  13        4.71       16.05     11.18 o
 -19   3  13        0.33       -3.44      8.71 o
 -18   3  13       11.15       17.97      8.99 o
 -17   3  13        8.94        2.46      7.88 o
 -16   3  13      155.24      167.24     14.04 o
 -15   3  13      190.37      198.79     13.29 o
 -14   3  13        0.33        5.69      6.10 o
 -13   3  13       22.41       20.48      7.94 o
 -12   3  13       30.45       46.27      7.32 o
 -11   3  13      466.26      409.69     23.48 o
 -10   3  13        5.43        5.85      5.63 o
  -9   3  13       85.04       79.10      8.20 o
  -8   3  13      472.70      473.27     22.97 o
  -7   3  13       87.23       78.52      8.33 o
  -6   3  13       75.89       78.39      8.26 o
  -5   3  13        0.57       -2.52      5.09 o
  -4   3  13      341.57      337.74     14.38 o
  -3   3  13        9.50        9.80      5.56 o
  -2   3  13      630.37      622.06     21.49 o
  -1   3  13      952.76     1004.24     22.85 o
   0   3  13        4.58        2.18      8.63 o
   1   3  13       26.91       21.57      6.41 o
   2   3  13       56.24       52.25      8.06 o
   3   3  13       32.85       18.59      6.92 o
   4   3  13      166.95      147.12     12.59 o
   5   3  13       91.86       91.30     10.15 o
   6   3  13      171.57      157.74     12.79 o
   7   3  13      120.25      139.93     12.37 o
   8   3  13        2.00        0.69      7.46 o
   9   3  13       25.40       48.61     12.39 o
  10   3  13        0.26        8.43     10.71 o
  11   3  13       15.92        0.69      9.74 o
 -19   4  13      161.06      139.92     16.20 o
 -18   4  13        8.34        8.99     10.12 o
 -17   4  13       60.36       31.62     10.19 o
 -16   4  13       23.76        6.92      7.65 o
 -15   4  13        9.12       14.89      7.44 o
 -14   4  13        0.93        7.10      7.11 o
 -13   4  13       22.97       14.75      7.40 o
 -12   4  13      277.14      251.80     16.52 o
 -11   4  13       39.57       46.12      8.31 o
 -10   4  13      117.29      123.65     12.23 o
  -9   4  13       17.26       24.32      7.59 o
  -8   4  13        6.66        1.15      7.09 o
  -7   4  13      579.02      603.83     20.97 o
  -6   4  13        8.60       14.14      7.00 o
  -5   4  13       76.24       98.80     16.80 o
  -4   4  13       96.09       90.06     12.78 o
  -3   4  13      424.23      408.68     20.19 o
  -2   4  13      152.89      126.54     12.79 o
  -1   4  13       55.06       29.89      8.75 o
   0   4  13        0.14       -6.64      6.64 o
   1   4  13        0.18       -1.02      6.61 o
   2   4  13        0.72        4.55      7.00 o
   3   4  13       29.62       27.35      7.93 o
   4   4  13        0.77        3.67      7.08 o
   5   4  13       51.14       47.80      9.57 o
   6   4  13      112.35       98.92     16.26 o
   7   4  13      367.16      417.40     25.90 o
   8   4  13        0.10        2.16      8.17 o
   9   4  13       10.70       -8.11      8.11 o
  10   4  13        4.63      -18.11     18.11 o
 -16   5  13       11.25        3.25      9.33 o
 -15   5  13       89.39       77.58     13.47 o
 -14   5  13       42.35       48.32     11.65 o
 -13   5  13      143.53      145.65     13.10 o
 -12   5  13       10.61       13.82      7.98 o
 -11   5  13        0.96       -6.90      6.90 o
 -10   5  13        1.20        7.02      8.17 o
  -9   5  13        3.65        4.39      9.04 o
  -8   5  13       20.87       13.30      9.21 o
  -7   5  13        9.90        7.55      8.67 o
  -6   5  13       80.42       90.06     12.53 o
  -5   5  13      286.34      309.97     19.03 o
  -4   5  13      238.37      223.25     16.64 o
  -3   5  13      159.49      134.68     13.84 o
  -2   5  13       66.71       71.40     11.65 o
  -1   5  13      109.85       96.59     16.58 o
   0   5  13        0.41       -5.76      8.05 o
   1   5  13       37.79       36.75      9.16 o
   2   5  13      126.10      119.27     12.19 o
   3   5  13        5.01       -2.73      7.55 o
   4   5  13       40.03       24.83      9.25 o
   5   5  13      102.95      138.24     13.81 o
   6   5  13       15.47        4.87      8.53 o
   7   5  13        7.39       -1.70      9.16 o
 -10   6  13      121.10      125.50     18.68 o
  -9   6  13       23.41       14.55     10.33 o
  -8   6  13       29.42       31.65     11.00 o
  -7   6  13       10.63       16.94     10.51 o
  -6   6  13        8.26       -6.93      9.50 o
  -5   6  13        2.96        0.94      9.59 o
  -4   6  13       28.02       27.42     10.79 o
  -3   6  13      121.53      142.66     18.50 o
  -2   6  13        0.01       -5.78      9.10 o
  -1   6  13        2.00        5.63      9.85 o
   0   6  13       46.28       55.81     12.52 o
   1   6  13       12.39        8.30      9.52 o
 -22   0  14        0.18       11.70     17.59 o
 -21   0  14       93.99      102.03     23.20 o
 -20   0  14      725.67      825.73     44.31 o
 -19   0  14       12.23       16.12     33.12 o
 -18   0  14       39.68       49.97     16.44 o
 -17   0  14        1.13       12.58     13.67 o
 -16   0  14      133.61      111.25     18.99 o
 -15   0  14        5.93        2.32     15.82 o
 -14   0  14       35.65       26.42      9.13 o
 -13   0  14        2.28       -1.79      7.47 o
 -12   0  14      177.96      201.23     13.33 o
 -11   0  14       21.70       16.64      5.73 o
 -10   0  14       47.47       60.59      7.23 o
  -9   0  14      436.16      482.62     15.58 o
  -8   0  14      687.61      712.83     21.25 o
  -7   0  14      392.01      416.93     16.43 o
  -6   0  14      315.50      393.60     16.13 o
  -5   0  14       27.31       25.83      6.93 o
  -4   0  14      128.74      139.57     11.23 o
  -3   0  14      159.55      146.16     14.90 o
  -2   0  14      295.90      332.47     16.12 o
  -1   0  14        0.80       -2.24      6.63 o
   0   0  14      306.82      308.20     18.83 o
   1   0  14       18.02       15.44      6.55 o
   2   0  14        4.82        9.66      6.81 o
   3   0  14       17.44       16.74      8.00 o
   4   0  14       12.44       13.85      8.60 o
   5   0  14      654.13      671.33     38.29 o
   6   0  14      315.19      291.81     20.72 o
   7   0  14      371.76      405.28     24.46 o
   8   0  14       66.27       74.45     15.72 o
   9   0  14        7.64        2.58     11.89 o
  10   0  14       11.88       12.71     12.90 o
  11   0  14       34.69       20.94     21.49 o
  12   0  14      147.46      185.57     23.79 o
 -22   1  14       15.54       11.82     11.68 o
 -21   1  14        0.97        5.28     10.27 o
 -20   1  14      165.89      165.11     16.65 o
 -19   1  14       79.49       85.27     13.09 o
 -18   1  14     1052.50     1068.07     34.63 o
 -17   1  14      295.81      289.63     19.26 o
 -16   1  14      157.01      136.32     11.96 o
 -15   1  14       38.07       40.98      8.58 o
 -14   1  14        1.95        8.77      6.72 o
 -13   1  14       26.56       50.45      7.29 o
 -12   1  14        9.70       12.25      5.78 o
 -11   1  14        2.85       -5.07      5.24 o
 -10   1  14       88.98       89.56      7.58 o
  -9   1  14      120.78      123.73      9.54 o
  -8   1  14        2.28        6.01      4.88 o
  -7   1  14        1.24       -4.41      4.41 o
  -6   1  14        2.03        0.90      4.54 o
  -5   1  14       48.27       37.48      6.56 o
  -4   1  14      272.15      295.21     12.18 o
  -3   1  14      646.83      677.15     19.51 o
  -2   1  14      202.87      209.56     10.09 o
  -1   1  14      451.30      495.95     13.20 o
   0   1  14      231.48      247.05     10.42 o
   1   1  14        0.74        1.48      4.57 o
   2   1  14       24.95       16.20      5.34 o
   3   1  14      444.03      474.77     15.50 o
   4   1  14      119.07      125.86      9.62 o
   5   1  14      338.47      319.88     20.16 o
   6   1  14      248.81      244.37     17.17 o
   7   1  14       80.30       62.96     11.31 o
   8   1  14       19.75       14.91      8.47 o
   9   1  14        1.25       -4.84      7.75 o
  10   1  14       25.13       20.85     11.80 o
  11   1  14       31.14       37.89     11.53 o
  12   1  14       36.64       59.78     16.44 o
 -21   2  14        9.87        5.61     10.48 o
 -20   2  14       82.77       80.06     17.30 o
 -19   2  14        6.02       38.00     13.89 o
 -18   2  14       15.18       -2.29      8.61 o
 -17   2  14       33.45       26.64      8.03 o
 -16   2  14      418.24      422.72     22.95 o
 -15   2  14        8.83        4.86      7.97 o
 -14   2  14        0.56       -3.07      6.57 o
 -13   2  14       26.74       23.06      8.02 o
 -12   2  14       31.92       33.27      8.11 o
 -11   2  14        0.37        4.92      5.81 o
 -10   2  14       63.41       63.02      7.49 o
  -9   2  14      429.72      436.28     15.64 o
  -8   2  14        0.05        3.06      4.85 o
  -7   2  14       17.88       12.35      5.22 o
  -6   2  14      179.56      190.57     10.86 o
  -5   2  14      282.09      279.46     14.26 o
  -4   2  14        0.62        7.02      5.28 o
  -3   2  14      799.50      850.13     20.10 o
  -2   2  14       59.06       61.86      7.16 o
  -1   2  14       97.21      109.65      8.44 o
   0   2  14      270.86      278.83     11.57 o
   1   2  14      127.63      131.67      9.18 o
   2   2  14        9.05       -5.39      5.70 o
   3   2  14      105.28      112.66      9.91 o
   4   2  14      643.74      696.43     24.28 o
   5   2  14      416.02      475.25     20.73 o
   6   2  14      184.04      193.49     13.62 o
   7   2  14        1.14        0.14      7.13 o
   8   2  14        1.77       -4.55      7.61 o
   9   2  14        1.23       -7.74      7.74 o
  10   2  14       10.19       -6.05      8.49 o
  11   2  14        7.44       -4.75      9.79 o
 -20   3  14       23.99        5.29     11.10 o
 -19   3  14        8.67       -4.63      8.78 o
 -18   3  14       34.03       36.35     10.08 o
 -17   3  14      147.67      124.98     13.19 o
 -16   3  14       13.19       17.58      8.74 o
 -15   3  14       10.93       14.77      7.66 o
 -14   3  14       67.37       44.92      8.37 o
 -13   3  14       11.73        2.37      6.43 o
 -12   3  14       20.49       12.76      6.51 o
 -11   3  14      215.30      176.89     11.57 o
 -10   3  14        1.84       -1.74      5.57 o
  -9   3  14      267.44      262.90     13.27 o
  -8   3  14        0.28        0.66      5.70 o
  -7   3  14        8.56       -0.51      6.78 o
  -6   3  14       38.44       38.35      7.26 o
  -5   3  14       11.46       15.36      6.23 o
  -4   3  14       66.97       56.01      7.75 o
  -3   3  14      262.31      269.11     14.53 o
  -2   3  14      165.34      155.16     13.23 o
  -1   3  14       22.45       12.06      9.02 o
   0   3  14      312.28      331.87     18.45 o
   1   3  14      200.59      192.65     15.69 o
   2   3  14        0.48       -2.26      6.40 o
   3   3  14      337.39      395.06     18.61 o
   4   3  14      591.33      618.59     26.46 o
   5   3  14      157.43      153.51     13.12 o
   6   3  14       20.62        5.22      7.48 o
   7   3  14      208.67      208.04     15.98 o
   8   3  14       43.67       50.05     10.03 o
   9   3  14        7.67       -3.50      8.34 o
  10   3  14       34.87       29.46     10.50 o
 -18   4  14        3.98       -7.07      9.60 o
 -17   4  14        4.01        6.83      9.58 o
 -16   4  14        0.01       -0.51      7.41 o
 -15   4  14       45.49       46.61      9.52 o
 -14   4  14        8.78       12.07      7.98 o
 -13   4  14      123.88      135.90     16.55 o
 -12   4  14       54.02       41.35      8.74 o
 -11   4  14      393.81      377.54     19.96 o
 -10   4  14      106.90       92.79     11.15 o
  -9   4  14      115.57      101.11     11.69 o
  -8   4  14       10.37        1.72      7.28 o
  -7   4  14       17.31        5.85      7.22 o
  -6   4  14       87.65       71.61     11.16 o
  -5   4  14       32.70        9.76      7.88 o
  -4   4  14      146.45      141.67     13.57 o
  -3   4  14       30.97       22.06      9.12 o
  -2   4  14       23.73       23.39     13.68 o
  -1   4  14      196.55      186.44     15.06 o
   0   4  14        1.08       -7.16      7.16 o
   1   4  14       50.26       60.07      9.69 o
   2   4  14       31.14       28.04      8.31 o
   3   4  14        0.17       -7.27      8.99 o
   4   4  14        1.46        0.12      7.21 o
   5   4  14       14.47        2.66     10.01 o
   6   4  14        4.86       -7.18      9.92 o
   7   4  14       80.51       84.60     12.39 o
   8   4  14        0.57        1.95      8.94 o
 -14   5  14        7.67        9.86      8.71 o
 -13   5  14        1.51        1.15      7.94 o
 -12   5  14        3.28        7.79      8.28 o
 -11   5  14       40.01       41.52      9.47 o
 -10   5  14       60.13       53.83     12.32 o
  -9   5  14        0.20       -3.69      8.70 o
  -8   5  14       48.26       50.63     11.62 o
  -7   5  14        4.24       -1.92      8.84 o
  -6   5  14       17.87       17.30     11.03 o
  -5   5  14       43.87       53.54     11.21 o
  -4   5  14       43.66       38.53     10.48 o
  -3   5  14        0.15       -8.67      8.67 o
  -2   5  14       58.62       51.56     13.09 o
  -1   5  14       14.09       -2.85      8.99 o
   0   5  14       17.05       37.05     11.28 o
   1   5  14      114.97      144.49     13.48 o
   2   5  14        3.16       -5.96      8.90 o
   3   5  14        3.96        2.47      8.15 o
   4   5  14       62.51       48.15     10.57 o
   5   5  14        0.78      -11.34     11.34 o
  -7   6  14       24.84       30.20     13.87 o
  -6   6  14       82.78       94.45     15.04 o
  -5   6  14       48.91       82.62     14.47 o
  -4   6  14        2.79       -9.26      9.26 o
  -3   6  14        6.90       -4.80     11.06 o
 -21   1  15       53.41       66.18     17.10 o
 -20   1  15        7.02       -8.49      9.89 o
 -19   1  15      139.41      124.46     15.24 o
 -18   1  15        8.89        1.49      9.57 o
 -17   1  15       27.36       32.73      8.99 o
 -16   1  15        0.00        4.59      7.35 o
 -15   1  15      150.12      170.74     13.29 o
 -14   1  15      197.97      208.18     15.77 o
 -13   1  15      376.08      375.72     16.02 o
 -12   1  15       22.12       23.72      6.70 o
 -11   1  15      284.63      291.37     12.57 o
 -10   1  15       45.88       43.58      6.70 o
  -9   1  15      110.26      125.00      9.81 o
  -8   1  15       43.08       57.53      8.27 o
  -7   1  15       35.43       17.83      5.75 o
  -6   1  15      218.24      230.57     13.42 o
  -5   1  15        6.87        5.22      5.28 o
  -4   1  15       21.07        5.34      5.88 o
  -3   1  15       25.34       28.73      6.29 o
  -2   1  15       34.53       44.37      6.11 o
  -1   1  15      226.32      235.86     10.55 o
   0   1  15       23.05       24.40      5.63 o
   1   1  15      103.19      103.76      8.45 o
   2   1  15        0.04        3.15      6.67 o
   3   1  15      191.50      194.03     14.04 o
   4   1  15       90.30       87.01     10.64 o
   5   1  15        0.01       -6.69      7.46 o
   6   1  15       79.88       43.17     16.97 o
   7   1  15        6.76       15.17      9.36 o
   8   1  15        4.24        3.96     10.88 o
   9   1  15        0.04       -9.03      9.03 o
  10   1  15       41.36       45.69     12.29 o
  11   1  15       18.18       16.82     13.08 o
 -20   2  15       51.64       44.07     12.57 o
 -19   2  15       52.20       41.66     12.53 o
 -18   2  15      438.16      419.67     25.18 o
 -17   2  15      285.93      300.44     17.94 o
 -16   2  15      708.16      730.89     24.31 o
 -15   2  15        1.25       -6.83      6.83 o
 -14   2  15        4.38        4.82      6.48 o
 -13   2  15      233.21      221.00     13.33 o
 -12   2  15      211.61      193.51     12.56 o
 -11   2  15      266.15      286.93     14.66 o
 -10   2  15       28.21       18.20      6.85 o
  -9   2  15       19.75       23.84      6.38 o
  -8   2  15      104.71       96.97      9.34 o
  -7   2  15       10.73       -0.23      4.96 o
  -6   2  15       23.12       12.04      6.22 o
  -5   2  15     1070.98     1111.65     23.80 o
  -4   2  15      258.77      261.91     12.95 o
  -3   2  15      147.78      152.47     10.49 o
  -2   2  15       34.07       50.11      7.59 o
  -1   2  15      476.19      536.54     17.09 o
   0   2  15        7.64        3.15      5.52 o
   1   2  15        0.06       -5.78      5.78 o
   2   2  15       11.81        0.16      6.51 o
   3   2  15      442.71      435.95     20.64 o
   4   2  15      334.81      361.75     17.81 o
   5   2  15      285.28      279.13     31.78 o
   6   2  15       97.22       65.86     10.12 o
   7   2  15       16.56       -3.24      8.41 o
   8   2  15      148.07      167.87     15.30 o
   9   2  15       43.61       67.92     12.14 o
  10   2  15        7.35        1.21      9.40 o
 -19   3  15       67.63       48.84     11.44 o
 -18   3  15       27.63       45.45     10.81 o
 -17   3  15       24.61       27.81      9.12 o
 -16   3  15        9.91        7.20      8.17 o
 -15   3  15       15.74       14.20      7.58 o
 -14   3  15      111.87       83.21     10.54 o
 -13   3  15      155.31      150.74     12.24 o
 -12   3  15      516.35      470.10     19.65 o
 -11   3  15      690.82      627.37     22.92 o
 -10   3  15        1.71       -2.00      5.91 o
  -9   3  15        0.31        1.83      6.30 o
  -8   3  15       22.57       10.22      6.93 o
  -7   3  15       59.10       59.36      8.89 o
  -6   3  15      107.58      107.54     10.74 o
  -5   3  15       20.15       18.37      7.41 o
  -4   3  15       14.73       -6.18      6.18 o
  -3   3  15        8.20        1.13      7.62 o
  -2   3  15      148.10      137.87     13.23 o
  -1   3  15        3.71        7.67      7.65 o
   0   3  15       66.51       69.51      9.55 o
   1   3  15      119.72      107.64     10.85 o
   2   3  15       46.40       52.76     12.78 o
   3   3  15      291.30      286.79     21.31 o
   4   3  15       31.14       31.34      8.98 o
   5   3  15       51.20       32.22     10.28 o
   6   3  15        6.70        2.99      8.51 o
   7   3  15        2.17       -3.01      8.40 o
   8   3  15       16.51        6.52     10.46 o
 -17   4  15       12.65       11.20      9.83 o
 -16   4  15       17.20       19.06      9.37 o
 -15   4  15        3.10        1.26      7.91 o
 -14   4  15       12.39       13.65      8.60 o
 -13   4  15      363.53      342.38     25.03 o
 -12   4  15       26.06       15.79      8.11 o
 -11   4  15     1126.25     1054.35     33.38 o
 -10   4  15      250.01      246.84     16.93 o
  -9   4  15       23.58       18.41      8.59 o
  -8   4  15       44.75       25.56      8.82 o
  -7   4  15        3.77       -4.62     10.49 o
  -6   4  15       46.58       47.13      9.83 o
  -5   4  15       21.15        6.37      8.09 o
  -4   4  15       12.09        8.93      8.53 o
  -3   4  15       48.30       37.19     10.17 o
  -2   4  15       40.41       32.38      9.73 o
  -1   4  15       38.91       40.61     10.42 o
   0   4  15        0.23        3.78      7.65 o
   1   4  15       36.23       32.71      9.36 o
   2   4  15       18.24       23.84      9.01 o
   3   4  15      173.88      173.94     14.63 o
   4   4  15       19.19        9.00      8.96 o
   5   4  15       56.38       38.74     10.26 o
   6   4  15        0.03       -5.27      9.16 o
 -13   5  15        0.55       -1.22      9.30 o
 -12   5  15        6.90        9.72      9.65 o
 -11   5  15       59.51       57.96     12.65 o
 -10   5  15       16.55       23.09     11.08 o
  -9   5  15        8.78       39.48     11.77 o
  -8   5  15       33.51       22.13     10.89 o
  -7   5  15        3.11       -3.00     12.66 o
  -6   5  15       22.20       12.19     10.14 o
  -5   5  15       40.51       62.20     11.91 o
  -4   5  15       65.34       48.51     10.79 o
  -3   5  15       65.03       50.47     11.90 o
  -2   5  15       16.51        9.45      9.85 o
  -1   5  15       56.79       54.15     11.98 o
   0   5  15        0.49       -0.20     11.03 o
   1   5  15      293.37      308.30     23.89 o
   2   5  15        3.28       -3.59      8.88 o
 -21   0  16      723.32      709.04     67.44 o
 -20   0  16        6.98       -3.58     20.29 o
 -19   0  16      239.11      177.86     37.60 o
 -18   0  16       20.49      -10.15     21.49 o
 -17   0  16       30.17       57.30     27.45 o
 -16   0  16        5.02        6.57     20.89 o
 -15   0  16        7.94        9.55     21.49 o
 -14   0  16       89.61       60.28     25.66 o
 -13   0  16      343.57      286.48     39.99 o
 -12   0  16        5.71      -10.89     10.89 o
 -11   0  16     1443.24     1352.49     68.04 o
 -10   0  16       79.14       76.14     16.31 o
  -9   0  16        0.05       -6.49     10.71 o
  -8   0  16       22.75       16.83     12.19 o
  -7   0  16       17.40        8.64     11.79 o
  -6   0  16      197.50      196.94     22.50 o
  -5   0  16       10.28        7.61     12.44 o
  -4   0  16       52.65       61.39     15.55 o
  -3   0  16        5.84        6.02      9.41 o
  -2   0  16       11.73        0.31      9.38 o
  -1   0  16       17.97       14.39     10.33 o
   0   0  16      385.88      419.92     32.04 o
   1   0  16      167.00      204.62     23.71 o
   2   0  16        2.28      -11.34     11.34 o
   3   0  16        7.46       -3.05     13.13 o
   4   0  16      583.73      691.62     37.98 o
   5   0  16      114.81      134.11     21.06 o
   6   0  16       22.64       -3.70     27.16 o
   7   0  16       38.78        9.55     19.70 o
   8   0  16        8.66      -15.52     21.49 o
   9   0  16       15.44       16.71     24.47 o
 -20   1  16      212.70      263.03     47.31 o
 -19   1  16       30.03       27.54     14.25 o
 -18   1  16        0.41       22.53     22.90 o
 -17   1  16       55.73       40.35     14.90 o
 -16   1  16       42.96       37.06     10.84 o
 -15   1  16      108.20      104.61     13.01 o
 -14   1  16       43.89       27.70      9.73 o
 -13   1  16      119.36      102.09     10.59 o
 -12   1  16       22.94       18.08      6.83 o
 -11   1  16        0.08        0.95      5.52 o
 -10   1  16        5.46       -1.06      5.28 o
  -9   1  16        6.74        7.01      6.33 o
  -8   1  16        0.52       -3.01      6.15 o
  -7   1  16      162.40      154.05     12.19 o
  -6   1  16      258.21      267.10     15.33 o
  -5   1  16        1.86       -5.63      5.63 o
  -4   1  16      596.92      615.03     20.29 o
  -3   1  16       10.31        7.79      6.52 o
  -2   1  16     1090.26     1098.35     25.86 o
  -1   1  16       26.07       15.71      7.08 o
   0   1  16       41.50       31.32     10.19 o
   1   1  16        4.47        9.48      7.21 o
   2   1  16      184.46      205.78     14.69 o
   3   1  16        0.56        5.26      7.35 o
   4   1  16      307.30      292.76     20.05 o
   5   1  16       12.30        1.81      8.14 o
   6   1  16        1.51       -7.63      8.58 o
   7   1  16        8.97        1.30      9.52 o
   8   1  16        7.99       -9.55      9.55 o
   9   1  16       13.09        5.76     10.47 o
 -19   2  16       66.91       82.52     12.53 o
 -18   2  16       30.16       29.05     10.22 o
 -17   2  16      375.02      406.12     20.98 o
 -16   2  16        1.32       -6.68      8.43 o
 -15   2  16       61.48       52.88      9.91 o
 -14   2  16        4.58        8.74      7.23 o
 -13   2  16       74.72       85.49     11.17 o
 -12   2  16       28.70       31.63      7.80 o
 -11   2  16       43.02       32.65      7.73 o
 -10   2  16        8.64       16.23      7.99 o
  -9   2  16       97.47      109.27     10.61 o
  -8   2  16        9.42        7.13      6.74 o
  -7   2  16       90.24       83.53     12.67 o
  -6   2  16        2.98       -0.44      5.89 o
  -5   2  16      579.88      607.36     18.56 o
  -4   2  16       88.01      111.48     10.47 o
  -3   2  16      140.32      177.33     12.57 o
  -2   2  16      247.61      262.03     15.84 o
  -1   2  16        2.88       -0.10      6.09 o
   0   2  16       51.98       44.32     10.32 o
   1   2  16       59.81       67.16      9.48 o
   2   2  16       38.31       25.36      8.24 o
   3   2  16       24.58       17.91      8.07 o
   4   2  16       84.47      112.19     11.61 o
   5   2  16       20.73       11.74      8.34 o
   6   2  16      104.59      101.75     12.99 o
   7   2  16        0.03       -9.02      9.02 o
   8   2  16       27.18       21.83     11.11 o
 -18   3  16       17.59       11.97     10.32 o
 -17   3  16       53.40       42.80     10.78 o
 -16   3  16        1.85       10.66      9.15 o
 -15   3  16       50.85       54.23      9.44 o
 -14   3  16        6.63        7.22     11.45 o
 -13   3  16     1189.57     1092.28     27.79 o
 -12   3  16        0.10       -2.27      6.78 o
 -11   3  16      369.85      383.30     20.20 o
 -10   3  16      108.81       98.98     12.66 o
  -9   3  16      303.81      315.04     18.39 o
  -8   3  16        1.35       -6.69      6.69 o
  -7   3  16       14.63        1.63      7.13 o
  -6   3  16       71.69       53.79      9.21 o
  -5   3  16       50.54       33.97      8.63 o
  -4   3  16      146.60      147.46     14.99 o
  -3   3  16        3.17       -7.68      7.68 o
  -2   3  16        1.59        7.83      8.41 o
  -1   3  16        8.31        0.69      7.03 o
   0   3  16       18.79       19.16      8.18 o
   1   3  16      113.17      116.97     11.93 o
   2   3  16        1.89       -7.08      7.08 o
   3   3  16       19.34        1.52      9.12 o
   4   3  16        9.70        9.22      8.91 o
   5   3  16       11.68       -9.65      9.94 o
   6   3  16      115.38       91.72     12.38 o
   7   3  16       70.61       96.57     23.28 o
 -15   4  16       38.66       33.19      9.77 o
 -14   4  16        3.01        1.12      8.28 o
 -13   4  16      193.27      159.57     14.98 o
 -12   4  16       67.77       39.49      9.82 o
 -11   4  16      229.86      222.45     18.70 o
 -10   4  16      139.20      123.92     13.88 o
  -9   4  16        1.06       -1.75      7.68 o
  -8   4  16      116.36      141.50     20.26 o
  -7   4  16       11.57        2.69      9.71 o
  -6   4  16       70.18       62.05     12.06 o
  -5   4  16        0.06       -4.86     11.71 o
  -4   4  16       51.33       47.70     10.63 o
  -3   4  16        1.98       -6.88      8.51 o
  -2   4  16       85.51       54.96     11.42 o
  -1   4  16        1.05       -3.76      8.92 o
   0   4  16       41.50       35.82      9.98 o
   1   4  16        4.16        8.61      8.68 o
   2   4  16      560.68      656.85     42.04 o
   3   4  16        2.85        4.74      8.40 o
   4   4  16       10.20        5.04      9.34 o
 -10   5  16        8.47       -3.95     11.47 o
  -9   5  16        0.57      -10.12     10.12 o
  -8   5  16        6.93       18.47     20.92 o
  -7   5  16      110.56      112.91     15.79 o
  -6   5  16       26.28       16.29     10.67 o
  -5   5  16       23.37       14.44     10.27 o
  -4   5  16       83.29       80.83     13.91 o
  -3   5  16        1.16      -10.94     13.29 o
  -2   5  16        0.03        1.29     10.47 o
  -1   5  16       15.03       33.97     13.80 o
 -19   1  17       14.72       -8.17     15.82 o
 -18   1  17       87.99      131.36     24.24 o
 -17   1  17       24.03       25.31     19.99 o
 -16   1  17        2.05        7.20     15.72 o
 -15   1  17        0.33       -9.15     13.49 o
 -14   1  17        3.57        8.95     20.59 o
 -13   1  17      124.75       80.93     18.86 o
 -12   1  17       31.17       22.26     12.13 o
 -11   1  17       10.89        3.81     10.17 o
 -10   1  17      212.31      182.28     16.25 o
  -9   1  17      178.72      177.30     15.76 o
  -8   1  17       81.51       90.84     12.51 o
  -7   1  17       17.82       11.23      9.55 o
  -6   1  17       37.36       47.47      8.99 o
  -5   1  17       97.56      112.08     11.51 o
  -4   1  17       28.95       32.56      7.55 o
  -3   1  17       34.86       38.14     12.71 o
  -2   1  17        0.48       -7.10      7.31 o
  -1   1  17        9.17       -1.66      7.25 o
   0   1  17        8.08       -1.00      7.60 o
   1   1  17       46.31       39.72      9.51 o
   2   1  17       73.98       69.06     15.83 o
   3   1  17       83.78       70.87     12.58 o
   4   1  17        1.37        1.17      9.18 o
   5   1  17      168.22      135.88     18.52 o
   6   1  17        3.88       -8.92     12.25 o
   7   1  17        1.30       -2.04     10.29 o
 -18   2  17      171.23      190.35     18.18 o
 -17   2  17       50.11       50.12     10.98 o
 -16   2  17       25.60       23.68      9.53 o
 -15   2  17       27.60       39.73      9.80 o
 -14   2  17        3.34        3.26      9.40 o
 -13   2  17       25.28       30.47      8.34 o
 -12   2  17        0.16       -5.02      6.95 o
 -11   2  17       12.68       10.85      7.40 o
 -10   2  17       48.03       52.25      9.63 o
  -9   2  17        0.01        2.05      6.93 o
  -8   2  17        0.46       -1.98      6.38 o
  -7   2  17      168.24      193.93     13.56 o
  -6   2  17      981.79      971.27     25.08 o
  -5   2  17      141.69      142.71     12.06 o
  -4   2  17     1526.82     1595.85     33.48 o
  -3   2  17       64.77       57.79      9.37 o
  -2   2  17        0.22       -0.29      6.50 o
  -1   2  17      119.42      112.63     12.54 o
   0   2  17       15.91        6.35      8.98 o
   1   2  17       65.48       47.05     11.65 o
   2   2  17      169.43      164.74     18.35 o
   3   2  17       45.96       31.72     11.58 o
   4   2  17      157.47      126.95     16.03 o
   5   2  17       49.88       52.42     12.51 o
   6   2  17        0.45        0.72     10.41 o
 -16   3  17        8.44       13.40     10.66 o
 -15   3  17       20.30       21.61      9.54 o
 -14   3  17       89.37       65.81     14.40 o
 -13   3  17        5.08        9.26      8.68 o
 -12   3  17        0.07       -7.69      8.29 o
 -11   3  17        8.91       -0.19      8.28 o
 -10   3  17       82.90       91.91     12.00 o
  -9   3  17       22.69       17.56      8.74 o
  -8   3  17       49.47       54.26      9.69 o
  -7   3  17        3.41       -4.20      7.24 o
  -6   3  17       39.26       27.40      8.83 o
  -5   3  17       28.61       13.66      9.47 o
  -4   3  17       14.89       22.43      9.51 o
  -3   3  17       14.73       13.93     14.52 o
  -2   3  17        5.51       -6.37      8.17 o
  -1   3  17        0.33       -3.54      7.16 o
   0   3  17        0.35       -7.24      7.24 o
   1   3  17       94.69      132.28     16.65 o
   2   3  17        0.02       -3.36      8.00 o
   3   3  17      498.65      551.62     23.68 o
   4   3  17       87.73       80.31     12.22 o
 -13   4  17      102.99       90.36     22.55 o
 -12   4  17       26.37       28.87     12.40 o
 -11   4  17       97.23       73.61     12.43 o
 -10   4  17        0.03       -8.15      8.15 o
  -9   4  17       35.35       29.66     16.71 o
  -8   4  17      120.67      141.60     16.71 o
  -7   4  17       16.28       15.10     10.29 o
  -6   4  17        8.42       -3.46      9.54 o
  -5   4  17        7.36       -1.98      9.32 o
  -4   4  17       81.04       95.66     13.48 o
  -3   4  17       24.79       13.06      9.61 o
  -2   4  17        0.18      -10.37     10.37 o
  -1   4  17       13.27       15.53      9.03 o
   0   4  17        0.00      -13.04     13.04 o
   1   4  17      169.72      131.60     13.90 o
 -18   0  18      100.28       97.28     32.83 o
 -17   0  18       72.62       31.04     28.05 o
 -16   0  18      168.81      204.12     38.79 o
 -15   0  18        4.11      -20.29     20.29 o
 -14   0  18       12.44       -6.57     20.29 o
 -13   0  18      233.65      242.31     40.58 o
 -12   0  18       63.45       85.94     27.45 o
 -11   0  18        0.68        0.30     13.02 o
 -10   0  18       35.94       19.27     14.27 o
  -9   0  18       24.41       34.64     27.45 o
  -8   0  18       14.77        9.68     13.85 o
  -7   0  18        0.25       -0.90     21.78 o
  -6   0  18      101.58      110.03     22.38 o
  -5   0  18       53.34       49.98     16.21 o
  -4   0  18      295.35      319.84     66.55 o
  -3   0  18      373.19      458.82     36.07 o
  -2   0  18      110.65      121.10     25.37 o
  -1   0  18        0.84       17.33     17.90 o
   0   0  18      525.83      396.54    141.15 o
   1   0  18      901.15     1067.54     49.55 o
   2   0  18        1.53       17.84     16.11 o
   3   0  18      427.74      449.04     55.51 o
   4   0  18       29.27       11.63     16.21 o
   5   0  18       18.19       13.73     24.47 o
 -18   1  18       41.87       55.62     20.24 o
 -17   1  18        5.72        5.26     37.60 o
 -16   1  18       15.41        7.88     17.51 o
 -15   1  18       68.49       13.58     46.55 o
 -14   1  18       20.37        1.31     15.19 o
 -13   1  18       12.47       -3.14     27.45 o
 -12   1  18      194.72      212.46     21.35 o
 -11   1  18      141.20      121.53     17.74 o
 -10   1  18       23.48       24.23     10.82 o
  -9   1  18        1.34       -3.03      8.87 o
  -8   1  18      421.36      431.32     24.09 o
  -7   1  18       53.49       51.52     12.23 o
  -6   1  18      518.13      525.67     47.04 o
  -5   1  18      254.77      270.61     42.14 o
  -4   1  18        5.50        4.11      9.15 o
  -3   1  18      491.99      502.57     27.23 o
  -2   1  18        0.59       -9.34      9.53 o
  -1   1  18        1.84        5.82     10.56 o
   0   1  18       36.71       26.93     11.32 o
   1   1  18        0.51       -7.14     11.33 o
   2   1  18       14.63        9.77     12.93 o
   3   1  18        2.46        2.61     15.77 o
   4   1  18        1.25      -14.01     21.19 o
   5   1  18       44.65       21.31     13.89 o
 -17   2  18      113.35       88.05     22.60 o
 -16   2  18       51.68       39.87     19.70 o
 -15   2  18       46.22       26.57     12.79 o
 -14   2  18      151.32      157.46     18.89 o
 -13   2  18       26.04       22.43      9.03 o
 -12   2  18       19.15       18.44      9.13 o
 -11   2  18       59.59       42.31      9.83 o
 -10   2  18       25.12       18.96      9.85 o
  -9   2  18       49.94       48.91     10.24 o
  -8   2  18       24.53       12.79      8.03 o
  -7   2  18       16.09       11.04      8.35 o
  -6   2  18       20.23       15.27      8.98 o
  -5   2  18      119.05      107.54     12.46 o
  -4   2  18      114.39      118.86     14.87 o
  -3   2  18      120.22      102.15     12.20 o
  -2   2  18       63.46       64.29     18.22 o
  -1   2  18        7.67        6.24      9.95 o
   0   2  18        5.08       10.85     12.23 o
   1   2  18        5.01       -4.37      9.49 o
   2   2  18      121.68      114.48     20.07 o
   3   2  18      116.22      114.23     16.03 o
   4   2  18        3.74        5.89     10.75 o
 -14   3  18       18.39       28.36      9.32 o
 -13   3  18       98.76       83.73     11.47 o
 -12   3  18        5.93       -0.96      8.40 o
 -11   3  18       20.59        5.28     10.34 o
 -10   3  18       28.78       17.92      9.76 o
  -9   3  18        0.65        1.02      8.63 o
  -8   3  18       36.07       26.14     12.04 o
  -7   3  18        7.90        5.17      8.23 o
  -6   3  18        1.89       -4.92      8.62 o
  -5   3  18        8.76        3.11     14.04 o
  -4   3  18        0.01        0.31      9.25 o
  -3   3  18       51.91       37.95     11.27 o
  -2   3  18       13.64        7.54      8.50 o
  -1   3  18       34.91       23.39      9.55 o
   0   3  18      101.72      110.11     12.61 o
   1   3  18      598.25      688.58     26.27 o
   2   3  18      214.10      224.20     17.91 o
  -9   4  18       58.63       66.01     15.40 o
  -8   4  18       90.20      124.43     15.96 o
  -7   4  18        1.05        1.80     10.41 o
  -6   4  18       52.65       57.15     12.61 o
  -5   4  18        7.30       -0.61     10.56 o
  -4   4  18       21.05        4.55      9.95 o
  -3   4  18      114.67      165.35     47.45 o
 -16   1  19       57.92       29.39     19.78 o
 -15   1  19       98.84       66.06     22.36 o
 -14   1  19      105.54      126.20     51.33 o
 -13   1  19      114.40      122.88     23.59 o
 -12   1  19        3.80       -4.59     11.88 o
 -11   1  19       64.86       62.28     15.59 o
 -10   1  19        1.06       32.25     13.65 o
  -9   1  19        0.72       -5.20      9.65 o
  -8   1  19      452.84      483.11     33.94 o
  -7   1  19      133.46      150.85     16.84 o
  -6   1  19       20.02       14.46     11.11 o
  -5   1  19       25.31       22.04     12.97 o
  -4   1  19      168.01      156.46     17.18 o
  -3   1  19       18.80       14.93     11.52 o
  -2   1  19       41.21       37.95     12.64 o
  -1   1  19        0.02        2.51     10.84 o
   0   1  19       10.92        6.71     13.82 o
   1   1  19        2.15      -11.59     11.59 o
   2   1  19      249.15      242.63     24.85 o
 -14   2  19        0.81        5.73     17.93 o
 -13   2  19        5.01      -12.92     12.92 o
 -12   2  19        9.95       13.42     13.67 o
 -11   2  19        5.21        6.37     12.81 o
 -10   2  19       22.02        8.27     15.78 o
  -9   2  19       54.88       80.40     21.21 o
  -8   2  19       40.06       34.74     14.04 o
  -7   2  19       30.53       21.13     11.93 o
  -6   2  19        0.05      -10.10     10.10 o
  -5   2  19        0.01       -8.33      8.33 o
  -4   2  19       85.26       82.80     12.36 o
  -3   2  19        4.41       -2.82      9.68 o
  -2   2  19       15.14        4.08     10.10 o
  -1   2  19        0.10       -7.49      9.71 o
   0   2  19        3.14        2.29     10.16 o
   1   2  19       94.51       75.09     14.50 o
 -11   3  19        5.41       -8.13      9.08 o
 -10   3  19        1.98        7.25      9.55 o
  -9   3  19        0.37       -2.64      9.21 o
  -8   3  19        0.08       -5.29      9.83 o
  -7   3  19        3.15       -5.14      9.54 o
  -6   3  19       58.49       54.40     12.88 o
  -5   3  19        7.48       13.68     10.95 o
  -4   3  19        1.53      -10.52     13.80 o
  -3   3  19        5.31        5.58     11.07 o
  -2   3  19        0.00       -2.21     10.15 o
 -14   0  20      229.30      207.10     41.78 o
 -13   0  20      112.30       61.47     31.63 o
 -12   0  20      141.07      163.53     39.39 o
 -11   0  20       40.92       41.78     29.24 o
 -10   0  20       95.13      111.83     22.32 o
  -9   0  20      303.45      297.27     44.76 o
  -8   0  20      137.59      144.84     23.71 o
  -7   0  20      133.50      115.43     23.59 o
  -6   0  20      103.05       61.05     20.47 o
  -5   0  20      453.93      480.45     55.51 o
  -4   0  20       40.23       11.45     17.33 o
  -3   0  20       30.71       27.93     34.02 o
  -2   0  20       11.65        1.79     23.87 o
  -1   0  20      231.83      234.56     42.97 o
   0   0  20        0.66      -14.32     20.29 o
 -13   1  20        7.74        1.91     17.09 o
 -12   1  20       16.78        9.38     17.71 o
 -11   1  20        0.18       -7.28     13.14 o
 -10   1  20       64.45       67.16     16.77 o
  -9   1  20      260.61      283.61     22.23 o
  -8   1  20        5.08       12.68     11.36 o
  -7   1  20      654.00      742.51     32.55 o
  -6   1  20      361.35      373.82     33.25 o
  -5   1  20      136.75      129.31     19.13 o
  -4   1  20        0.06       -9.59     11.13 o
  -3   1  20       18.72        5.80     13.52 o
  -2   1  20        6.46       -9.40     11.22 o
  -1   1  20        5.27       -2.35     13.29 o
 -11   2  20       16.83       20.83     21.19 o
 -10   2  20        1.80        9.66     13.50 o
  -9   2  20       62.81       30.34     20.37 o
  -8   2  20        4.08      -10.84     11.59 o
  -7   2  20       57.41       33.87     16.54 o
  -6   2  20       14.62        9.83     12.07 o
  -5   2  20       45.39       34.56     15.93 o
  -4   2  20        6.27       -8.25     13.99 o
 
